# Supplementary material for: Thermophilic Dehalococcoidia with unusual traits shed light on an unexpected past
Source: ISME J. 2023 Apr 11;17(7):952–66. doi: 10.1038/s41396-023-01405-0 (PMC10284905; doi:10.1038/s41396-023-01405-0)
Supplement: Supplementary file 4 — Supplemental data file S1 [file 41396_2023_1405_MOESM4_ESM.txt]

#NEXUS
begin trees;
	tree FlhA = [&R] (WP_0033490721_Bacillus_methanolicus:0.23666,WP_0713909231_Anaerobacillus_alkalidiazotrophicus:0.216237,(((((((((((((((MZQ815731_Paenibacillus_silvestris:2.0E-6,WP_2025561641_Paenibacillus_silvestris:2.0E-6)[&label="78.7/100"]:0.001727,((WP_1274510491_Paenibacillus_chondroitinus:0.001659,WP_1573212261_MULTISPECIES_Paenibacillus:0.001409)[&label="85.4/100"]:0.003088,(WP_1670562081_Paenibacillus_aceris:2.0E-6,WP_1935808761_Paenibacillus_aceris:2.0E-6)[&label="93.1/100"]:0.004743)[&label="86.3/86"]:0.002983)[&label="69.1/68"]:0.001494,NOV031521_Paenibacillus_planticolens:0.006089)[&label="97.1/100"]:0.012869,((WP_0686625641_Paenibacillus_oryzisoli:0.008076,WP_1731083791_Paenibacillus_qinlingensis:0.007963)[&label="99.3/100"]:0.024104,WP_1261449931_Paenibacillus_whitsoniae:0.033961)[&label="75.8/87"]:0.007087)[&label="83.3/84"]:0.005523,((WP_0794089451_Paenibacillus_ferrarius:0.00307,WP_1732169621_Paenibacillus_alba:0.003045)[&label="96.9/100"]:0.011885,WP_1890129161_Paenibacillus_marchantiophytorum:0.005847)[&label="95/100"]:0.014952)[&label="89/97"]:0.007828,(WP_0568328841_Paenibacillus_sp_Soil787:0.010723,WP_0573015451_MULTISPECIES_unclassified_Paenibacillus:0.004801)[&label="66.6/92"]:0.005463)[&label="74/92"]:0.008385,WP_1639425221_Paenibacillus_sp_SYPB3998:0.024517)[&label="68.3/99"]:0.01654,WP_1881741511_Paenibacillus_sp_WST5:0.01581)[&label="99.8/100"]:0.043254,WP_1347484451_Paenibacillus_athensensis:0.047713)[&label="97.5/100"]:0.038383,WP_0234847121_Paenibacillus_larvae:0.136568)[&label="93.4/97"]:0.032896,WP_0762327831_Paenibacillus_sp_FSL_H70331:0.101371)[&label="96.4/97"]:0.038121,WP_1130191221_Paenibacillus_sp_YN15:0.167414)[&label="97.7/97"]:0.034359,((OUM969651_Thermobacillus_sp_ZCTH02B1:0.128766,WP_0940434011_MULTISPECIES_unclassified_Cohnella:0.174437)[&label="15.2/18"]:0.036231,(WP_0285614181_Paenibacillus_pinihumi:0.099787,(SDT461151_Paenibacillaceae_bacterium_GAS479:2.0E-6,WP_0895230851_Paenibacillus_herberti:0.004647)[&label="100/100"]:0.173204)[&label="78.8/20"]:0.027341)[&label="96.3/92"]:0.041338)[&label="54.9/88"]:0.026637,(WP_0874328551_Paenibacillus_apiarius:2.0E-6,WP_2060965421_Paenibacillus_apiarius:0.001568)[&label="100/100"]:0.15648)[&label="100/100"]:0.183496,(((((((((((AGB406461_Halobacteroides_halobius_DSM_5150:2.0E-6,WP_1568012541_Halobacteroides_halobius:2.0E-6)[&label="100/100"]:0.146225,WP_2047000761_Halanaerobacter_jeridensis:0.170153)[&label="97.3/100"]:0.055696,(((TDX519141_Orenia_marismortui:2.0E-6,WP_2083243821_Orenia_marismortui:2.0E-6)[&label="100/100"]:0.070294,WP_0687166511_Orenia_metallireducens:0.113478)[&label="69.4/98"]:0.043909,WP_0273387081_Halonatronum_saccharophilum:0.142072)[&label="96.1/100"]:0.054234)[&label="99.9/100"]:0.115013,((SJZ645331_Selenihalanaerobacter_shriftii:0.105596,(WP_0132785751_Acetohalobium_arabaticum:0.041392,WP_2049890981_Sporohalobacter_salinus:0.015658)[&label="100/100"]:0.075237)[&label="44.9/91"]:0.017721,WP_0897471731_MULTISPECIES_unclassified_Candidatus_Frackibacter:0.07173)[&label="99.8/100"]:0.075463)[&label="97.2/100"]:0.073586,(WP_1270172121_Anoxybacter_fermentans:0.205741,(QTL998991_Halanaerobiaceae_bacterium_NS1:0.21708,SDD119881_Halanaerobium_congolense:0.195684)[&label="99.9/100"]:0.202656)[&label="97.8/100"]:0.089433)[&label="100/100",!name="Firmicutes_F"]:0.210235,(((((HFV107491_Firmicutes_bacterium:0.590587,((((((((((HDW949061_Chloroflexi_bacterium:0.002026,(HEE597511_Chloroflexi_bacterium:2.0E-6,HEW892741_Chloroflexi_bacterium:2.0E-6)[&label="0/60"]:2.0E-6)[&label="100/100"]:0.261454,HFX653011_Chloroflexi_bacterium:0.265832)[&label="21.6/31"]:0.023437,(MBI29397721_Chloroflexi_bacterium:0.243272,((MBM44170631_Chloroflexi_bacterium:0.164907,TAK253371_Chloroflexi_bacterium:0.110774)[&label="100/100"]:0.199105,HHS213321_Chloroflexi_bacterium:0.526387)[&label="67.5/47"]:0.055835)[&label="27.9/33"]:0.015752)[&label="97.7/97"]:0.076199,(MBI23229691_Chloroflexi_bacterium:0.00317,MBI45077911_Chloroflexi_bacterium:0.001945)[&label="100/100"]:0.395724)[&label="93.5/100"]:0.06243,((MBV91206681_Chloroflexi_bacterium:0.336981,MBI42143331_Chloroflexi_bacterium:0.614525)[&label="84.6/93"]:0.057459,(((GCA_0028982151:0.026268,((GCA_0110482751:0.0,GCA_0110577751:0.0):2.0E-6,GCA_0110547351:2.0E-6)[&label="97.1/100"]:0.024359)[&label="99.9/100"]:0.186511,(((KAA02377681_bacterium:0.025902,MBE75201601_Thermoflexaceae_bacterium:0.018498)[&label="100/100"]:0.09737,(((MBI27644321_Chloroflexi_bacterium:0.087083,MBK66621621_Thermoflexaceae_bacterium:0.091187)[&label="99.9/100"]:0.065894,MBA41810071_Anaerolinea_sp:0.108547)[&label="93.9/100"]:0.032402,(((MBK63198561_Dehalococcoidia_bacterium:2.0E-6,(MBK65603141_Dehalococcoidia_bacterium:2.0E-6,(MBK77261101_Dehalococcoidia_bacterium:0.00147,MBK73284311_Dehalococcoidia_bacterium:0.001473)[&label="0/33"]:2.0E-6)[&label="75.8/100"]:0.001469)[&label="100/100"]:0.090236,(NJD652881_Chloroflexi_bacterium:0.004652,PWB419291_Dehalococcoidia_bacterium:2.0E-6)[&label="100/100"]:0.092442)[&label="47.3/99"]:0.021375,((GCA_0025638551:0.008163,GCA_0088383251:0.007374)[&label="88/100"]:0.016953,Tepidiforma_flava_YIM_72310:0.020374)[&label="100/100"]:0.119108)[&label="99.2/95"]:0.051618)[&label="92.9/86"]:0.030729)[&label="56/85"]:0.022124,MBI59483331_Chloroflexi_bacterium:0.108736)[&label="99.4/100"]:0.094327)[&label="100/100"]:0.331354,((((GCA_0110480751:0.0,GCA_0110573251:0.0):2.0E-6,GCA_0110540451:2.0E-6)[&label="99.8/100"]:0.113337,MBI27606261_Chloroflexi_bacterium:0.176195)[&label="100/100"]:0.296465,((((PKN815191_Chloroflexi_bacterium_HGWChloroflexi9:0.158394,((RJQ120161_Dehalococcoidia_bacterium:0.035646,TAJ162491_partial_Dehalococcoidia_bacterium:0.056784)[&label="62.6/100"]:0.025107,GCA_0042973151:0.05259)[&label="100/100"]:0.174893)[&label="96.3/100"]:0.044738,GCA_9039176151:0.148013)[&label="98.6/100"]:0.082874,GCA_0093799251:0.136962)[&label="59.2/99"]:0.0447,GCA_0093799251_2:0.151251)[&label="99.7/100"]:0.192407)[&label="96.2/100"]:0.092384)[&label="96.8/99"]:0.103832)[&label="16.3/45"]:0.014505)[&label="86.9/70"]:0.047314,((((GDX704191_Chloroflexi_bacterium:0.005736,((MBU61523461_Chloroflexi_bacterium:2.0E-6,NCV207991_Chloroflexi_bacterium:0.001405)[&label="0/51"]:7.0E-6,NBP766451_Proteobacteria_bacterium:2.0E-6)[&label="94.7/98"]:0.005692)[&label="91.9/100"]:0.00818,RLT572671_Chloroflexi_bacterium:0.007893)[&label="99.5/100"]:0.058569,(MBU62878181_Chloroflexi_bacterium:2.0E-6,NCA145621_Proteobacteria_bacterium:0.002119)[&label="99.8/100"]:0.055822)[&label="100/100"]:0.198664,MAG359311_Dehalococcoidia_bacterium:0.256206)[&label="100/100"]:0.154864)[&label="92.2/94"]:0.041244,((((((((GCA_0110477251:2.0E-6,(GCA_0110539951:2.0E-6,GCA_0110572851:2.0E-6)[&label="0/93"]:2.0E-6)[&label="97.9/100"]:0.100811,HEH946841_Dehalococcoidia_bacterium:0.111356)[&label="13.9/98"]:0.016704,GCA_0110477251_2:2.0E-6)[&label="85.5/100"]:0.136078,HEH946001_Dehalococcoidia_bacterium:0.145916)[&label="99.9/100"]:0.361111,((((((ABK526341_Acidothermus_cellulolyticus_11B:0.001705,WP_0418353911_Acidothermus_cellulolyticus:2.0E-6)[&label="89.8/100"]:0.003406,MBX54474941_Acidothermus_cellulolyticus:2.0E-6)[&label="100/100"]:0.288648,WP_1417903451_Oryzihumus_leptocrescens:0.262611)[&label="73.6/99"]:0.069506,(((((((((CAA92604501_uncultured_Blastococcus_sp:0.021513,(SOE011411_Blastococcus_sp_DSM_44270:2.0E-6,WP_2008147591_Blastococcus_sp_DSM_44270:2.0E-6)[&label="100/100"]:0.033025)[&label="54.5/100"]:0.011523,((MBN10915981_Blastococcus_sp_TML_M2B:0.023535,(SDF107191_Blastococcus_sp_DSM_44205:0.013874,WP_0971935141_Blastococcus_aggregatus:0.014259)[&label="29/100"]:0.01237)[&label="98.5/100"]:0.02713,((RBY897161_Blastococcus_sp_TF02A30:2.0E-6,WP_1995842211_Blastococcus_sp_TF02A30:2.0E-6)[&label="100/100"]:0.044362,((((((NEK855261_Blastococcus_saxobsidens:0.019628,WP_1138010871_Blastococcus_sp_TF028:0.026289)[&label="7.6/75"]:0.00512,WP_1138099371_Blastococcus_sp_TBT0519:0.024188)[&label="97.6/100"]:0.017782,WP_1351440281_Blastococcus_sp_TF02A_35:0.035978)[&label="97.5/100"]:0.019452,WP_0919307281_Blastococcus_sp_DSM_46786:0.018381)[&label="86.7/92"]:0.013519,PZU428511_Arsenicicoccus_sp:0.051455)[&label="79/92"]:0.006155,WP_0143746811_Blastococcus_saxobsidens:0.026286)[&label="99.3/100"]:0.037234)[&label="69.7/94"]:0.016274)[&label="99.4/100"]:0.031843)[&label="86.5/92"]:0.0137,(NYE770791_Blastococcus_sp_DSM_46790:0.021244,(WP_2063400661_Blastococcus_litoris:0.033777,(WP_1351003101_Blastococcus_sp_AZ43:0.038254,WP_2113552931_Blastococcus_colisei:0.037117)[&label="72.7/98"]:0.015017)[&label="0/29"]:0.002583)[&label="98.2/99"]:0.020481)[&label="93/92"]:0.01491,WP_0922028891_Blastococcus_sp_DSM_46838:0.040148)[&label="79.7/90"]:0.014547,((TFV684921_Blastococcus_sp_CT_GayMR20:2.0E-6,WP_2093054781_Blastococcus_sp_CT_GayMR20:2.0E-6)[&label="95/100"]:0.017088,WP_1351352551_Blastococcus_sp_CT_GayMR19:0.034105)[&label="89.1/100"]:0.0236)[&label="99.5/100"]:0.039066,MBW87653271_Geodermatophilales_bacterium:0.04183)[&label="95.4/100"]:0.024389,((((NEK578121_Geodermatophilus_sabuli:0.051704,((((((WP_0129471601_Geodermatophilus_obscurus:0.004676,WP_0893063211_Geodermatophilus_pulveris:0.048977)[&label="0/88"]:2.0E-6,WP_0914484801_Geodermatophilus_poikilotrophus:0.018458)[&label="91.6/97"]:0.008368,WP_0729151951_Geodermatophilus_obscurus:0.020107)[&label="93.5/98"]:0.00988,WP_0913724761_Geodermatophilus_sp_DSM_45219:0.020397)[&label="76.5/89"]:0.004302,WP_1005012661_Geodermatophilus_chilensis:0.020444)[&label="47.8/88"]:0.00641,WP_0912233301_Geodermatophilus_siccatus:0.011277)[&label="98.8/100"]:0.025436)[&label="20.3/82"]:0.012252,WP_0972080851_Geodermatophilus_sabuli:0.052949)[&label="89.9/99"]:0.015223,WP_0913255511_Geodermatophilus_ruber:0.037577)[&label="98.2/99"]:0.034964,(((((SFN997011_Geodermatophilus_obscurus:2.0E-6,WP_2089766431_Geodermatophilus_obscurus:2.0E-6)[&label="100/100"]:0.068286,WP_2178973551_Geodermatophilus_saharensis:0.036087)[&label="97.6/100"]:0.030706,WP_1634755321_Geodermatophilus_normandii:0.044104)[&label="71.9/100"]:0.021212,((((CAA92891051_uncultured_Friedmanniella_sp:0.022749,NYD164981_Modestobacter_sp_DSM_46791:0.017358)[&label="91.9/100"]:0.011715,WP_2220496111_Modestobacter_lapidis:0.030308)[&label="98.5/100"]:0.031985,WP_0915381981_Modestobacter_sp_DSM_44400:0.075476)[&label="88.1/100"]:0.03157,WP_2116612721_Modestobacter_muralis:0.094886)[&label="100/100"]:0.073487)[&label="15.1/74"]:0.010401,((WP_0294308041_Blastococcus_sp_URHD0036:0.016717,WP_1138394041_Blastococcus_sp_TF02A26:0.032584)[&label="96/100"]:0.027459,WP_2221746421_Blastococcus_endophyticus:0.038296)[&label="99.8/100"]:0.050203)[&label="78.8/79"]:0.016938)[&label="47.4/79"]:0.02345)[&label="85.8/85"]:0.031521,WP_2188592661_Geodermatophilus_daqingensis:0.071155)[&label="100/100"]:0.322292,((((TML301801_Actinobacteria_bacterium:0.217741,MBV98239451_Actinobacteria_bacterium:0.329197)[&label="86.3/97"]:0.073906,(MBB49683821_Saccharothrix_violaceirubra:0.202052,(WP_0751303011_Actinophytocola_xanthii:0.155177,((WP_0927840861_Actinokineospora_terrae:0.003106,WP_1213948481_Actinokineospora_cianjurensis:0.004925)[&label="75.2/100"]:0.00633,WP_2044515991_Actinokineospora_baliensis:0.016563)[&label="100/100"]:0.180481)[&label="72.6/100"]:0.038219)[&label="100/100"]:0.183954)[&label="96.4/97"]:0.06944,((MBC75513451_Cellulomonas_sp:0.19205,((((MBF06891701_Cellulomonas_sp:0.162784,WP_1112499991_Xylanimonas_oleitrophica:0.196867)[&label="66.9/64"]:0.042684,((((WP_1477955521_Cellulomonas_sp_Y8:0.001511,WP_2176171991_Cellulomonas_sp_GbtcB1:0.003124)[&label="87/99"]:0.003055,WP_2187084881_Cellulomonas_sp_PSH5:0.00161)[&label="88.5/99"]:0.005863,(WP_1547308711_Cellulomonas_hominis:2.0E-6,WP_1583727321_Cellulosimicrobium_cellulans:0.004647)[&label="91.5/100"]:0.006098)[&label="82.7/98"]:0.012527,WP_2036675401_Cellulomonas_pakistanensis:0.018606)[&label="100/100"]:0.11854)[&label="49.1/29"]:0.022789,(WP_1187659161_Cellulomonas_rhizosphaerae:0.019061,WP_1233713751_Cellulomonas_sp_PhB150:0.007321)[&label="100/100"]:0.099683)[&label="16/20"]:0.017999,((MBU43370251_Actinobacteria_bacterium:0.045224,WP_1598104521_Cellulomonas_citrea:0.02087)[&label="100/100"]:0.114801,NMM160451_Cellulomonas_sp:0.065308)[&label="76.9/59"]:0.026327)[&label="94.1/57"]:0.056387)[&label="100/100"]:0.253922,(MBJ75298651_Nocardioides_sp:0.224012,NUR076931_Nocardioidaceae_bacterium:0.243346)[&label="96.5/100"]:0.106931)[&label="92.1/93"]:0.079304)[&label="40.2/56"]:0.035498,WP_1778913471_Vallicoccus_soli:0.293035)[&label="51.3/82"]:0.03538)[&label="93.3/99",!name="Actinobacteriota"]:0.058592)[&label="93/99",!name="Actinobacteriota"]:0.100103,MBL68335801_Candidatus_Actinomarina_sp:0.469167)[&label="100/100"]:0.467105,MBC72864961_Armatimonadetes_bacterium:0.774614)[&label="91.3/97"]:0.090418)[&label="82.6/96"]:0.086457,(((MBX54446651_Sphaerobacter_sp:0.037739,WP_0128710581_Sphaerobacter_thermophilus:0.012151)[&label="68.2/100"]:0.005469,PZN674061_Sphaerobacter_thermophilus:0.002092)[&label="100/100"]:0.210475,WP_0380376251_Thermorudis_peleae:0.400407)[&label="100/100"]:0.223027)[&label="94.9/96"]:0.063826,(((((HEA958201_Chloroflexi_bacterium:0.00146,HEI090801_Chloroflexi_bacterium:2.0E-6)[&label="99.8/100"]:0.236234,HHS220841_Chloroflexi_bacterium:0.437405)[&label="94.5/100"]:0.092327,(((MBI39687371_Chloroflexi_bacterium:0.231822,MBX54922601_Chloroflexi_bacterium:0.142515)[&label="100/100"]:0.185233,(MBV87186561_Chloroflexi_bacterium:0.105377,TMF040391_Chloroflexi_bacterium:0.104093)[&label="100/100"]:0.348598)[&label="72.7/100"]:0.037918,MBX67713041_Chloroflexi_bacterium:0.489061)[&label="88.8/97"]:0.052086)[&label="81/97"]:0.025675,HHS225141_hypothetical_protein_Chloroflexi_bacterium:0.604566)[&label="47.6/96"]:0.04161,(MBI43003041_Chloroflexi_bacterium:0.310013,GCA_0042977651:0.381671)[&label="98.3/100"]:0.09072)[&label="88.5/97"]:0.035977)[&label="93.6/96"]:0.04558,(((((MBI58768601_Chloroflexi_bacterium:0.43027,NOZ068631_Chloroflexi_bacterium:0.34249)[&label="83.8/100"]:0.077512,(HGT560831_Anaerolineae_bacterium:0.186818,(NJN925991_Anaerolineales_bacterium:0.170196,RMF057321_Chloroflexi_bacterium:0.215827)[&label="97.2/100"]:0.075283)[&label="100/100"]:0.225009)[&label="74.6/99"]:0.047853,((HDY038451_Chloroflexi_bacterium:0.221969,(MBM44230391_Chloroflexi_bacterium:0.292923,((((HEA455771_Chloroflexi_bacterium:0.178882,NMC120301_Chloroflexi_bacterium:0.200848)[&label="99.5/100"]:0.105368,NLG736091_Chloroflexi_bacterium:0.22575)[&label="99.9/100"]:0.124833,(MBN25557421_Anaerolineales_bacterium:0.397647,HHH837831_Chloroflexi_bacterium:0.338858)[&label="59.1/96"]:0.014847)[&label="99.4/100"]:0.071542,((HGT161531_Chloroflexi_bacterium:0.111529,MBP76904161_Anaerolineales_bacterium:0.152643)[&label="99.8/100"]:0.086167,MBI37627981_Chloroflexi_bacterium:0.149259)[&label="99.5/100"]:0.083278)[&label="99.6/100"]:0.106178)[&label="93.7/100"]:0.081086)[&label="100/100"]:0.143912,HHX432091_Chloroflexi_bacterium:0.552393)[&label="99.5/100"]:0.138279)[&label="90.9/83"]:0.047383,(HHJ082291_Anaerolineae_bacterium:0.205639,NPV066861_Anaerolineae_bacterium:0.23905)[&label="100/100"]:0.346704)[&label="84.5/79"]:0.038133,(((HIC885151_Anaerolineae_bacterium:0.262749,(HEY658161_Caldilineae_bacterium:0.137899,NOZ286111_Chloroflexi_bacterium:0.102735)[&label="100/100"]:0.272703)[&label="72.3/98"]:0.046291,MBX30527111_Caldilineaceae_bacterium:0.599182)[&label="91.6/97"]:0.049163,MBS12540001_Anaerolineales_bacterium:0.493142)[&label="89.8/79"]:0.034948)[&label="99.1/97"]:0.077112)[&label="84.3/93"]:0.026109)[&label="98.6/96"]:0.074444,((MBK81906211_Vampirovibrionales_bacterium:0.37696,((MBR16816361_bacterium:0.243784,MBR23857991_bacterium:0.302568)[&label="90.3/100"]:0.092333,OGI001241_A2039_01795_Candidatus_Melainabacteria_bacterium_GWA2_34_9:0.327567)[&label="94.7/100"]:0.138928)[&label="100/100"]:0.299991,((MBC75448321_Candidatus_Sericytochromatia_bacterium:0.277808,MBF20519911_Candidatus_Sericytochromatia_bacterium:0.377313)[&label="99.2/100"]:0.147028,MBO95409541_bacterium:0.376143)[&label="99.2/100"]:0.132945)[&label="96.1/99"]:0.062647)[&label="88.1/92"]:0.057393,(((((HGB598211_Armatimonadetes_bacterium:0.374336,HGG160801_Armatimonadetes_bacterium:0.403258)[&label="96.4/100"]:0.097165,HGN981851_Armatimonadetes_bacterium:0.430913)[&label="98.7/100"]:0.115996,((HHX392511_Armatimonadetes_bacterium:0.015017,NLB960631_Armatimonadetes_bacterium:0.045897)[&label="100/100"]:0.158724,NLC552571_Armatimonadetes_bacterium:0.148618)[&label="100/100"]:0.404959)[&label="89.6/99"]:0.092213,(((KAA02321071_partial_Armatimonadetes_bacterium:0.005165,(((KXK176681_Armatimonadetes_bacterium_OLB18:2.0E-6,NUM378781_Armatimonadetes_bacterium:2.0E-6)[&label="0/50"]:2.0E-6,QOJ121561_Chthonomonadaceae_bacterium:0.004525)[&label="75.5/86"]:0.001496,MBL11514021_Armatimonadetes_bacterium:0.004668)[&label="0/59"]:0.00142)[&label="0/83"]:8.4E-5,RIK016221_Armatimonadetes_bacterium:2.0E-6)[&label="93.6/98"]:0.172302,MBC80654801_Chlorobia_bacterium:0.170957)[&label="100/100"]:0.728048)[&label="27.5/89",!name="Armatimonadota?"]:0.03367,(WP_0129315591_Conexibacter_woesei:0.574425,WP_2179215561_Miltoncostaea_oceani:0.365619)[&label="100/100"]:0.238761)[&label="59/83"]:0.046963)[&label="92.8/85"]:0.050137,((HDP692891_Actinobacteria_bacterium:0.366747,(MBS39096921_Actinobacteria_bacterium:0.023807,OFW352531_Actinobacteria_bacterium_GWC2_53_9:0.03787)[&label="100/100"]:0.440548)[&label="100/100"]:0.236985,(MBF20523451_Candidatus_Sericytochromatia_bacterium:0.03291,(PKL750731_partial_Candidatus_Melainabacteria_bacterium_HGWMelainabacteria1:0.036884,MBT95448101_Candidatus_Sericytochromatia_bacterium:0.069938)[&label="69.5/100"]:0.030594)[&label="100/100"]:0.79279)[&label="95.4/90"]:0.080486)[&label="64.4/79"]:0.023361)[&label="0/25"]:0.014908,((((HHV610551_Firmicutes_bacterium:0.029638,NPV536771_Firmicutes_bacterium:0.022735)[&label="100/100"]:0.15911,(HHY476871_Firmicutes_bacterium:0.066521,(HHY974831_Firmicutes_bacterium:2.0E-6,NPV787921_Firmicutes_bacterium:0.001502)[&label="100/100"]:0.123316)[&label="99.6/100"]:0.132275)[&label="90/100"]:0.082409,((HHY337301_Firmicutes_bacterium:0.035816,(MBC70840951_Firmicutes_bacterium:0.013262,NLG796511_Firmicutes_bacterium:0.01578)[&label="78.7/100"]:0.010086)[&label="99.6/100"]:0.100658,(NLJ602481_Firmicutes_bacterium:0.084412,NLS453821_Firmicutes_bacterium:0.160191)[&label="100/100"]:0.226185)[&label="100/100"]:0.132842)[&label="100/100"]:0.172505,(NLH131211_Firmicutes_bacterium:0.160871,NLU406951_Firmicutes_bacterium:0.101892)[&label="100/100"]:0.250427)[&label="97.9/97",!name="Firmicutes?"]:0.08451)[&label="85.9/75"]:0.026913,((MBI22669921_Armatimonadetes_bacterium:0.333776,MBV84248561_Candidatus_Eremiobacteraeota_bacterium:0.519644)[&label="99.9/98"]:0.225403,(PIU688541_Armatimonadetes_bacterium_CG07_land_8_20_14_0_80_40_9:0.439424,((((((((((((((((AEG153351_Desulfofundulus_kuznetsovii_DSM_6115:0.01192,(NHM282221_Desulfofundulus_sp_TPOSR:2.0E-6,WP_2077129841_Desulfofundulus_sp_TPOSR:0.001631)[&label="77/100"]:0.002416)[&label="84.3/98"]:0.003242,WP_1214513371_Desulfofundulus_salinum:0.008726)[&label="78.8/97"]:0.004386,WP_0728686151_Desulfofundulus_thermosubterraneus:0.002836)[&label="92.1/100"]:0.012914,WP_1529453451_Desulfofundulus_thermobenzoicus:0.078767)[&label="75.9/95"]:0.013952,(MBE35856541_Thermoanaerobacter_sp:5.69E-4,(WP_0731632061_Desulfofundulus_australicus:0.003247,WP_0273570721_Desulfofundulus_thermocisternus:0.013159)[&label="62.4/99"]:0.009135)[&label="99.8/99"]:0.034984)[&label="93.7/96"]:0.037386,WP_2112300821_Desulfovirgula_thermocuniculi:0.169043)[&label="99.1/100"]:0.054341,WP_0666705961_Desulfotomaculum_copahuensis:0.119564)[&label="100/100"]:0.11224,((KJR981711_Peptococcaceae_bacterium_BRH_c4a:0.136211,KJS653711_Peptococcaceae_bacterium_BICA17:0.16139)[&label="100/100"]:0.134657,((KJS159001_Peptococcaceae_bacterium_BRH_c4b:0.08182,WP_1043716321_Desulfocucumis_palustris:0.047447)[&label="100/100"]:0.114409,WP_2076366711_Desulfurispora_thermophila:0.309524)[&label="55.3/100"]:0.029803)[&label="99.7/100"]:0.068024)[&label="96.8/100"]:0.052888,(((((HBX236891_Desulfotomaculum_sp:0.001576,KJS108861_Peptococcaceae_bacterium_BRH_c8a:0.002929)[&label="0/95"]:1.62E-4,KJS766831_Desulfotomaculum_sp_BICA16:2.0E-6)[&label="100/100"]:0.157886,((SFF961641_Desulfotomaculum_arcticum_Desulfallas_arcticus_DSM_17038:2.0E-6,WP_0924684041_Desulfallas_arcticus:2.0E-6)[&label="99.2/100"]:0.03391,WP_0273633151_Desulfallas_alcoholivorax:0.025626)[&label="100/100"]:0.113411)[&label="25.6/94"]:0.026073,((SFQ971091_Desulfoscipio_geothermicus_DSM_3669:2.0E-6,WP_0924818571_Desulfoscipio_geothermicus:2.0E-6)[&label="100/100"]:0.057508,WP_0065220731_Desulfoscipio_gibsoniae:0.146653)[&label="97.9/100"]:0.055219)[&label="100/100"]:0.209176,MTI859941_Firmicutes_bacterium:0.334535)[&label="87.3/99"]:0.049957)[&label="93.2/100"]:0.036044,(WP_0157563361_Desulfofarcimen_acetoxidans:0.17238,WP_0666372361_Desulfofarcimen_intricatum:0.174251)[&label="100/100"]:0.17446)[&label="56.6/70"]:0.03189,((((MBO81374971_Desulfotomaculum_sp:0.065342,MTI801781_Firmicutes_bacterium:0.128611)[&label="92/100"]:0.037073,WP_2046158651_Desulfohalotomaculum_tongense:0.099658)[&label="99.5/100"]:0.066734,WP_1146389141_Desulfohalotomaculum_alkaliphilum:0.16367)[&label="100/100"]:0.137062,((WP_0035440391_Desulfotomaculum_nigrificans:0.003136,WP_0138103691_Desulfotomaculum_nigrificans:2.0E-6)[&label="100/100"]:0.069276,(((WP_0084130501_Desulfotomaculum_hydrothermale:0.062083,WP_0732396811_Desulfotomaculum_putei:0.011097)[&label="94.2/100"]:0.028624,(WP_0118787001_Desulfotomaculum_reducens:0.076375,(WP_0729123491_Desulfotomaculum_aeronauticum:0.045287,WP_0777148541_Desulfotomaculum_ferrireducens:0.028012)[&label="100/100"]:0.056799)[&label="59.2/100"]:0.009182)[&label="96.4/100"]:0.037308,WP_0138412991_Desulfotomaculum_ruminis:0.099822)[&label="29.5/99"]:0.028529)[&label="100/100"]:0.122111)[&label="99.4/100"]:0.071165)[&label="67.1/68"]:0.028541,((((BAF602531_Pelotomaculum_thermopropionicum_SI:0.002806,NPV725261_Pelotomaculum_sp:0.00172)[&label="100/100"]:0.12372,KUK833041_Pelotomaculum_thermopropionicum:0.136912)[&label="87.2/76"]:0.025798,((((OPX861441_Pelotomaculum_sp_PtaBBin013:0.020511,OPX893271_Pelotomaculum_sp_PtaBBin104:0.007115)[&label="91.2/100"]:0.010527,OPX885661_Pelotomaculum_sp_PtaBBin117:0.063983)[&label="73.5/100"]:0.013826,OPX889431_Pelotomaculum_sp_PtaBBin117:0.021863)[&label="100/100"]:0.114085,((HBC913571_Pelotomaculum_sp:0.011335,(WP_1342181081_Pelotomaculum_sp_FP:0.002997,WP_1902592341_Pelotomaculum_schinkii:0.001492)[&label="86/100"]:0.00682)[&label="100/100"]:0.127143,NQS757931_Peptococcaceae_bacterium:0.191936)[&label="97.7/96"]:0.052004)[&label="70.1/96"]:0.021362)[&label="49/71"]:0.010016,((NLI115941_Peptococcaceae_bacterium:0.001514,WP_1342136901_Pelotomaculum_propionicicum:2.0E-6)[&label="100/100"]:0.102612,MBP73312571_Firmicutes_bacterium:0.164231)[&label="66.9/95"]:0.021382)[&label="100/100"]:0.124976)[&label="97.9/70"]:0.042261,(((((((AZK602931_Candidatus_Desulforudis_audaxviator:2.0E-6,WP_0123028241_Candidatus_Desulforudis_audaxviator:2.0E-6)[&label="99.8/100"]:0.073063,MBE04670511_Candidatus_Desulforudis_sp:0.115994)[&label="100/100"]:0.13695,(MBU45136131_Firmicutes_bacterium:0.071762,RJX170021_Candidatus_Desulforudis_sp:0.063968)[&label="100/100"]:0.204229)[&label="100/100"]:0.119317,(GCA_0110480751_2:0.19517,MBO81291731_Peptococcaceae_bacterium:0.264678)[&label="85/96"]:0.04965)[&label="60.1/98"]:0.035364,(((HDW515991_Ammonifex_degensii:0.069506,WP_1239316611_Thermodesulfitimonas_autotrophica:0.019615)[&label="99.5/100"]:0.057423,(HIE130931_Desulfotomaculum_sp:0.111489,RJX202631_Ammonifex_sp:0.163275)[&label="22.6/94"]:0.035406)[&label="98/95"]:0.082389,(WP_0157399831_Ammonifex_degensii:0.015381,WP_1157916801_Ammonifex_thiophilus:0.010705)[&label="100/100"]:0.381289)[&label="100/100"]:0.147302)[&label="99.3/100"]:0.111135,(((WP_0113439321_Carboxydothermus_hydrogenoformans:2.0E-6,WP_0280521001_Carboxydothermus_ferrireducens:0.011387)[&label="56.5/100"]:0.00864,WP_0758663391_Carboxydothermus_islandicus:0.009548)[&label="95.2/100"]:0.038823,WP_0758590571_Carboxydothermus_pertinax:0.043553)[&label="100/100"]:0.460307)[&label="75.5/99"]:0.043845,KFD411291_Peptococcaceae_bacterium_SCADC1_2_3:0.427904)[&label="55.1/60"]:0.020715)[&label="98/86"]:0.067138,(ATW256511_Candidatus_Formimonas_warabiya:2.0E-6,WP_1481379021_Candidatus_Formimonas_warabiya:0.001528)[&label="100/100"]:0.459781)[&label="96.9/77"]:0.050562,(((((((HHW080961_Clostridia_bacterium:0.080653,NLC778691_Clostridia_bacterium:0.110461)[&label="100/100"]:0.135054,HHX515671_Clostridia_bacterium:0.185887)[&label="98/100"]:0.08534,TDF710371_Zhaonella_formicivorans:0.214285)[&label="93.2/100"]:0.049746,(KKM124301_Clostridiales_bacterium_PH28_bin88:0.144533,MBS39776111_Syntrophomonadaceae_bacterium:0.289019)[&label="99.5/100"]:0.105862)[&label="78.8/96"]:0.02903,WP_0885541811_Calderihabitans_maritimus:0.236078)[&label="87.5/94"]:0.026652,(MBC73428971_Clostridia_bacterium:0.34986,HHX945761_Clostridia_bacterium:0.436248)[&label="93.7/78"]:0.063231)[&label="83.5/78"]:0.029742,((MBC73464351_Clostridia_bacterium:0.328333,(((((GFN241331_Thermanaeromonas_sp_C210:2.0E-6,WP_2172674031_Thermanaeromonas_sp_C210:2.0E-6)[&label="98.2/100"]:0.017681,MBE35804701_Thermoanaerobacteraceae_bacterium:0.025808)[&label="95.7/100"]:0.022427,KUK123861_Moorella_sp_60_41:0.038281)[&label="99.6/100"]:0.075043,(SMB940751_Thermanaeromonas_toyohensis_ToBE:2.0E-6,WP_1976866091_Thermanaeromonas_toyohensis:2.0E-6)[&label="100/100"]:0.166734)[&label="98/100"]:0.081146,((((WP_0113923111_Moorella_thermoacetica:2.0E-6,WP_0715542011_Moorella_thermoacetica:0.001647)[&label="0/99"]:3.31E-4,(WP_0715218791_Moorella_thermoacetica:2.0E-6,(WP_0715413671_Moorella_thermoacetica:0.003294,WP_0695888491_Moorella_thermoacetica:0.004964)[&label="0/50"]:2.0E-6)[&label="75.6/93"]:0.001372)[&label="90.8/99"]:0.007203,WP_0755166901_Moorella_thermoacetica:0.011093)[&label="99.5/100"]:0.062048,(((WP_0549378431_MULTISPECIES_Moorella:2.0E-6,WP_0622828921_Moorella_mulderi:0.006575)[&label="24.9/100"]:0.00632,WP_1562738801_Moorella_glycerini:0.017063)[&label="94.2/100"]:0.01672,(WP_1412656381_Moorella_sp_E308F:0.001624,WP_1413041761_Moorella_sp_E306M:2.0E-6)[&label="100/100"]:0.03659)[&label="99.5/100"]:0.060587)[&label="100/100"]:0.182289)[&label="100/100"]:0.168247)[&label="59.2/98"]:0.045703,MBC73441211_Clostridia_bacterium:0.30712)[&label="89.1/94"]:0.061586)[&label="98.6/99"]:0.064027)[&label="52.4/74",!name="Firmicutes_B"]:0.070392,MBT91539951_Firmicutes_bacterium:0.672043)[&label="98.9/100"]:0.221984)[&label="89.6/85"]:0.04221)[&label="19.4/44"]:0.009704)[&label="71.3/86"]:0.023374,(((((HDD448791_Candidatus_Desulfofervidus_auxilii:0.22416,MBI42458721_Candidatus_Rokubacteria_bacterium:0.44801)[&label="79.3/66"]:0.160166,((HDM098861_Desulfobacteraceae_bacterium:0.361828,MBW21828401_Deltaproteobacteria_bacterium:0.279955)[&label="94.7/49"]:0.084634,(WP_0299131841_Pelobacter_seleniigenes:0.523199,NOY529581_Deltaproteobacteria_bacterium:0.44489)[&label="27.7/88"]:0.038291)[&label="65.4/40"]:0.038475)[&label="98.6/68",!name="Desulfobacterota"]:0.110598,(RLE125121_partial_Candidatus_Aerophobetes_bacterium:0.051713,RLE128241_partial_Candidatus_Aerophobetes_bacterium:0.165792)[&label="100/100"]:0.425319)[&label="95.7/79"]:0.086863,(((((HFO531911_Ignavibacteria_bacterium:0.468724,RKY894821_candidate_division_KSB1_bacterium:0.365803)[&label="69/100"]:0.059935,(HFE633911_Caldithrix_sp:0.186578,RMG637481_Calditrichaeota_bacterium:0.146344)[&label="100/100"]:0.251634)[&label="98.3/100"]:0.103581,(((HHS773751_bacterium:0.179877,NOZ570201_Calditrichaeota_bacterium:0.128699)[&label="100/100"]:0.237228,(NOY772201_Calditrichaeota_bacterium:0.280298,(((OQX599411_candidate_division_KSB1_bacterium_4484_219:2.0E-6,RKY786331_candidate_division_KSB1_bacterium:0.001547)[&label="0/42"]:1.0E-6,RKY842431_partial_candidate_division_KSB1_bacterium:2.0E-6)[&label="0/89"]:0.001547,RKY776741_candidate_division_KSB1_bacterium:2.0E-6)[&label="100/100"]:0.15427)[&label="100/100"]:0.218384)[&label="93.2/100"]:0.071009,HID121071_Candidatus_Latescibacteria_bacterium:0.59567)[&label="83.2/99"]:0.044215)[&label="85.8/99"]:0.044745,((HID956361_Candidatus_Latescibacteria_bacterium:0.229954,RKY677071_Candidatus_Latescibacteria_bacterium:0.222367)[&label="99/100"]:0.104467,(RKX191571_partial_candidate_division_Zixibacteria_bacterium:0.281921,MBI58676391_candidate_division_Zixibacteria_bacterium:0.506798)[&label="93.8/100"]:0.164779)[&label="99.2/100"]:0.14094)[&label="97.9/99"]:0.072464,(MBD33155821_Chitinivibrionales_bacterium:0.481959,HGX390281_Phycisphaerae_bacterium:0.762624)[&label="98/99"]:0.134199)[&label="44.8/18"]:0.030853)[&label="70.7/30"]:0.011032,(MBI48303791_Candidatus_Lindowbacteria_bacterium:0.027635,MBI51170031_Candidatus_Poribacteria_bacterium:0.034356)[&label="100/100"]:0.528431)[&label="94.6/99"]:0.033147)[&label="91.3/94"]:0.026391,(((((((((HHV946331_Firmicutes_bacterium:0.05345,((NLA573251_Firmicutes_bacterium:0.017969,(NLY291721_Firmicutes_bacterium:0.022839,NLY522571_Firmicutes_bacterium:0.022285)[&label="85.3/100"]:0.010918)[&label="76/100"]:0.009143,NLJ697231_Firmicutes_bacterium:0.062688)[&label="95.5/100"]:0.024744)[&label="100/100"]:0.082036,((NLJ241131_Firmicutes_bacterium:0.044754,(NMB110931_Firmicutes_bacterium:0.033174,NMB467931_Firmicutes_bacterium:0.077597)[&label="78.3/99"]:0.014396)[&label="96.8/100"]:0.025955,(NLJ860231_Firmicutes_bacterium:0.068809,(NLK091191_Firmicutes_bacterium:0.110576,NMB239051_Firmicutes_bacterium:0.055732)[&label="99.3/100"]:0.048463)[&label="99/100"]:0.041619)[&label="98.7/100"]:0.056115)[&label="100/100"]:0.152287,NLV911891_Firmicutes_bacterium:0.402985)[&label="96.8/100"]:0.068315,(((HBN973631_Firmicutes_bacterium:0.121189,(NMA999831_Firmicutes_bacterium:0.091267,(NLM407921_Firmicutes_bacterium:0.035735,NLO951901_Firmicutes_bacterium:0.072886)[&label="99.9/100"]:0.084147)[&label="92.4/100"]:0.039164)[&label="97.6/100"]:0.044043,(HHU622621_Natronincola_sp:0.08604,NMA616281_Firmicutes_bacterium:0.084491)[&label="95/100"]:0.037749)[&label="100/100"]:0.171513,(NLM260741_Firmicutes_bacterium:0.259836,NMB380021_Firmicutes_bacterium:0.297305)[&label="94.5/100"]:0.090546)[&label="100/100"]:0.145246)[&label="97/99"]:0.056981,(NLM942751_Firmicutes_bacterium:0.072792,NMB162031_Firmicutes_bacterium:0.049211)[&label="100/100"]:0.314459)[&label="0.6/48"]:0.011203,(((HEF596971_Firmicutes_bacterium:0.236651,NLG701391_Firmicutes_bacterium:0.151035)[&label="100/100"]:0.289516,((MBO81410361_Firmicutes_bacterium:0.191224,REJ335931_Firmicutes_bacterium:0.23973)[&label="99.9/100"]:0.175203,NLN291511_Firmicutes_bacterium:0.471352)[&label="23.3/97"]:0.051898)[&label="43.7/98"]:0.046538,((MBO24858941_Firmicutes_bacterium:0.001559,NMA719451_Firmicutes_bacterium:2.0E-6)[&label="99.3/100"]:0.081505,WP_0681417421_Limnochorda_pilosa:0.137467)[&label="100/100"]:0.441031)[&label="95/98"]:0.073843)[&label="62.5/91"]:0.037262,(MBE35748581_Firmicutes_bacterium:0.367556,HHW150311_Firmicutes_bacterium:0.38908)[&label="97.1/99"]:0.102695)[&label="93.7/100"]:0.059583,(NLW477791_Firmicutes_bacterium:0.090626,NLY760061_Firmicutes_bacterium:0.092984)[&label="100/100"]:0.445327)[&label="92.3/99"]:0.060821,((HGR066871_Synergistetes_bacterium:0.058546,KUK138181_bacterium_42_11:0.078785)[&label="100/100"]:0.38022,MBU09003141_bacterium:0.69445)[&label="93.8/91"]:0.093142)[&label="5.7/54",!name="Firmicutes_G?"]:0.020182)[&label="96.5/99"]:0.050127)[&label="94.7/96"]:0.044634,(((((AVX311721_Carboxydocella_thermautotrophica:0.356611,((MBU70082841_Peptococcaceae_bacterium_DYL19:0.138563,PKM808581_Firmicutes_bacterium_HGWFirmicutes14:0.155734)[&label="99.8/100"]:0.109936,(WP_0131203901_Thermincola_potens:0.003683,WP_0522167621_Thermincola_ferriacetica:6.91E-4)[&label="100/100"]:0.256695)[&label="33.3/99"]:0.050099)[&label="98.6/100"]:0.079034,(((NLC069791_Syntrophomonadaceae_bacterium:0.081924,NLK517631_Syntrophomonadaceae_bacterium:0.138763)[&label="100/100"]:0.133072,NPV259391_Firmicutes_bacterium:0.17779)[&label="99.5/100"]:0.084778,((WP_0122832981_Heliomicrobium_modesticaldum:0.084993,(WP_1554748771_Heliobacterium_mobile:0.020086,WP_1880385421_Heliobacterium_chlorum:0.01713)[&label="100/100"]:0.105641)[&label="99.8/100"]:0.084313,WP_1516178281_Heliorestis_acidaminivorans:0.106685)[&label="100/100"]:0.214056)[&label="30.8/96"]:0.030064)[&label="15.3/79"]:0.03669,((HAA902581_Peptococcaceae_bacterium:2.0E-6,KUK326481_Thermoanaerobacterales_bacterium_50_218:2.0E-6)[&label="100/100"]:0.142828,((HHW403571_Syntrophomonadaceae_bacterium:0.1402,HHV353351_Syntrophomonadaceae_bacterium:0.269176)[&label="92.2/99"]:0.036557,NPV282231_Firmicutes_bacterium:0.104427)[&label="95.8/99"]:0.05488)[&label="100/100"]:0.264036)[&label="83.2/99"]:0.047234,((((HBQ865561_Syntrophomonas_sp:0.15512,NLB894291_Syntrophomonadaceae_bacterium:0.165683)[&label="66.4/100"]:0.025678,((PKM776771_Firmicutes_bacterium_HGWFirmicutes15:0.137948,WP_0464974121_Syntrophomonas_zehnderi:0.131586)[&label="91/100"]:0.036465,HHW604301_Syntrophomonadaceae_bacterium:0.236492)[&label="90.4/100"]:0.045715)[&label="100/100"]:0.116321,(NLU497591_Syntrophomonadaceae_bacterium:0.1686,NMA626961_Syntrophomonadaceae_bacterium:0.151401)[&label="95.5/100"]:0.107245)[&label="100/100"]:0.175133,HHT623401_Clostridia_bacterium:0.538998)[&label="89.3/100"]:0.058437)[&label="97.4/100"]:0.052185,(((HHX958901_Clostridia_bacterium:0.137249,HHY056191_Clostridia_bacterium:0.054847)[&label="100/100"]:0.130807,HHZ171801_Clostridia_bacterium:0.177338)[&label="91.9/100"]:0.056536,WP_0344197291_Thermoanaerosceptrum_fracticalcis:0.155198)[&label="100/100"]:0.320764)[&label="91.6/75",!name="Firmicutes_B"]:0.035886)[&label="37.4/63"]:0.032778,(((((((((GBG562831_Sporomusaceae_bacterium_FL31:0.007479,QJW469291_bacterium_BFN5:0.009027)[&label="100/100"]:0.069999,((((((((MBF16913051_Selenomonas_sp:0.001468,WP_0503415041_MULTISPECIES_Selenomonas:2.0E-6)[&label="80.7/100"]:0.001468,(WP_0097539451_Selenomonas_sp_oral_taxon_149:2.0E-6,WP_0619462011_Selenomonas_sp_oral_taxon_136:0.001467)[&label="0/56"]:2.0E-6)[&label="100/100"]:0.028287,(WP_0066946171_Selenomonas_noxia:2.0E-6,WP_0066957891_Selenomonas_noxia:0.001472)[&label="97.6/100"]:0.012813)[&label="74.4/100"]:0.004612,((WP_0094411691_Selenomonas_sp_oral_taxon_138:2.0E-6,WP_0668469171_Selenomonas_sp_oral_taxon_126:0.020701)[&label="60.2/100"]:0.005601,WP_1066268371_Selenomonas_massiliensis:0.017408)[&label="87.5/99"]:0.01048)[&label="68.6/98"]:0.01313,WP_0097293041_Selenomonas_sp_F0473:0.027218)[&label="100/100"]:0.084102,WP_0217705581_Mitsuokella_sp_oral_taxon_131:0.096953)[&label="99.5/100"]:0.049063,(MBQ24113531_Selenomonadaceae_bacterium:0.078867,(MBQ94793891_Selenomonadaceae_bacterium:0.100233,MBR14208241_Selenomonadaceae_bacterium:0.138716)[&label="98.4/100"]:0.051803)[&label="0/41"]:0.014827)[&label="99.9/100"]:0.106512,(WP_0195531791_Propionispira_raffinosivorans:0.004305,WP_0918321771_Propionispira_arboris:2.0E-6)[&label="100/100"]:0.101041)[&label="100/100"]:0.156799)[&label="97.3/99"]:0.038555,(MBC80162831_Sporomusaceae_bacterium:0.087597,((((MBP26583031_Firmicutes_bacterium:2.0E-6,WP_0079536001_Pelosinus_fermentans:0.002894)[&label="52.2/100"]:0.004341,WP_0909360481_Pelosinus_propionicus:0.014909)[&label="76.4/100"]:0.002087,WP_0079348361_MULTISPECIES_Pelosinus:0.00227)[&label="99.8/100"]:0.051855,WP_0386713301_Pelosinus_sp_UFO1:0.078539)[&label="98.9/100"]:0.05098)[&label="100/100"]:0.071762)[&label="87.4/74"]:0.018653,(MBP26358281_flhA_Firmicutes_bacterium:0.037431,((WP_0845754131_Sporomusa_malonica:0.019434,WP_1443501081_Sporomusa_termitida:0.054574)[&label="96.7/100"]:0.027299,(WP_0757550841_Sporomusa_sphaeroides:0.00143,WP_1883967701_Sporomusa_sp_GT1:2.0E-6)[&label="100/100"]:0.053954)[&label="38.3/94"]:0.014912)[&label="100/100"]:0.110405)[&label="74.3/27"]:0.014192,(NLP413681_Veillonellaceae_bacterium:0.093772,(WP_0542602631_Propionispora_sp_2_237:0.071451,(WP_0917449101_Propionispora_vibrioides:0.003944,WP_1497336891_Propionispora_hippei:5.91E-4)[&label="99.9/100"]:0.057403)[&label="100/100"]:0.111582)[&label="43.5/26"]:0.011141)[&label="55.1/94"]:0.016414,(WP_0072884191_Thermosinus_carboxydivorans:0.025332,WP_0936894491_Sporolituus_thermophilus:0.019906)[&label="100/100"]:0.114959)[&label="88.7/97"]:0.021947,((VBB080781_type_iii_secretion_system_fhipep_Lucifera_butyrica:2.0E-6,WP_1226289871_Lucifera_butyrica:0.001503)[&label="100/100"]:0.165885,((WP_0045734061_Acetonema_longum:0.13214,((KYZ772791_Anaerosporomusa_subterranea:2.0E-6,WP_1974706671_Anaerosporomusa_subterranea:2.0E-6)[&label="100/100"]:0.140891,WP_2158303061_Pelorhabdus_rhamnosifermentans:0.202809)[&label="69.9/99"]:0.030231)[&label="95.2/96"]:0.029458,((MBP26424371_flhA_Firmicutes_bacterium:0.048058,MBP26502301_flhA_Firmicutes_bacterium:0.077047)[&label="54.9/80"]:0.020943,MBP26549371_flhA_Firmicutes_bacterium:0.045378)[&label="100/100"]:0.137344)[&label="43.4/76"]:0.018194)[&label="59.2/98"]:0.01457)[&label="93.8/98"]:0.032581,HGY996731_Acidobacteria_bacterium:0.190243)[&label="82.1/99"]:0.045658,NMC332351_Veillonellaceae_bacterium:0.265521)[&label="100/100",!name="Firmicutes_C"]:0.226432)[&label="81.9/88"]:0.027276,(((((BCV249411_Gelria_sp_Kuro4:2.0E-6,WP_2210405581_Gelria_sp_Kuro4:2.0E-6)[&label="95.7/100"]:0.062839,HHY933271_Firmicutes_bacterium:0.150478)[&label="99.2/100"]:0.152323,NMA556571_Firmicutes_bacterium:0.250826)[&label="100/100"]:0.230259,MBX63773511_Clostridia_bacterium:0.72697)[&label="81.8/99"]:0.079909,NLJ336281_Firmicutes_bacterium:0.447208)[&label="99.6/100",!name="Firmicutes_B"]:0.156511)[&label="54.3/87"]:0.042168,((((HBR031731_Ruminiclostridium_sp:0.261745,((NLK866691_Clostridiaceae_bacterium:0.205429,WP_0369386411_Pseudobacteroides_cellulosolvens:0.190002)[&label="96.9/96"]:0.055324,(NLY424771_Clostridiaceae_bacterium:0.087623,WP_0945474001_Petroclostridium_xylanilyticum:0.068556)[&label="100/100"]:0.148964)[&label="7.6/60"]:0.036148)[&label="78.2/98"]:0.05868,((WP_0132911971_Caldicellulosiruptor_obsidiansis:0.020306,WP_0134025501_Caldicellulosiruptor_hydrothermalis:0.007771)[&label="0/68"]:2.0E-6,WP_0292287991_Caldicellulosiruptor_acetigenus:0.007811)[&label="100/100"]:0.522923)[&label="71.3/97"]:0.062919,(MBA13338721_Firmicutes_bacterium:0.12892,NLX862401_Clostridiales_bacterium:0.160638)[&label="100/100"]:0.183488)[&label="95.6/100"]:0.061937,(NPV430291_Firmicutes_bacterium:0.007106,WP_2067072341_Koleobacter_methoxysyntrophicus:0.005332)[&label="100/100"]:0.257382)[&label="96/100",!name="Firmicutes_A"]:0.061337)[&label="87/99"]:0.075357,WP_0124478701_Natranaerobius_thermophilus:0.389497)[&label="100/100",!name="Firmicutes"]:0.197395)[&label="99.7/100"]:0.149813);
	tree FliC = [&R] (WP_0585065551_Legionella_quinlivanii:0.000002,(WP_1122196581_Legionella_quinlivanii:0.000002,WP_1331401431_Legionella_genomosp_1:0.006175)82.3/100:0.002054,(WP_0585227191_Legionella_birminghamensis:0.012243,(KAB28884681_Desulfobulbaceae_bacterium:0.082203,(((HEB497331_Desulfobulbus_sp:0.115770,(HEB680011_Desulfobulbus_sp:0.075839,HHD573561_Desulfobulbaceae_bacterium:0.060759)98/100:0.084431)100/100:0.214644,(BCL605711_Desulfobulbaceae_bacterium_KT2:0.054242,(KJR963311_Desulfobulbaceae_bacterium_BRH_c16a:0.101530,(HID692121_Desulfobacterales_bacterium:0.083982,MBL49025131_Desulfocapsa_sp:0.207326)99.8/100:0.082237)71.4/98:0.033471)100/99:0.179073)80.6/99:0.088569,(((WP_1170116181_MULTISPECIES_unclassified_Duganella:0.000002,WP_1763635811_Duganella_sp_BJB1802:0.001761)83.7/100:0.007426,WP_1610918811_Rugamonas_sp_FT107W:0.001424)100/100:0.398629,((((((((((((((((((((MBK72514041_Gammaproteobacteria_bacterium:0.133611,(MBV64161571_Atype_Steroidobacteraceae_bacterium:0.042779,MBX36952971_Steroidobacteraceae_bacterium:0.031319)98.1/100:0.057097)100/100:0.183876,(((((MBL84688091_Methyloversatilis_discipulorum:0.002869,WP_0199174671_Methyloversatilis_discipulorum:0.000002)93.7/100:0.027174,WP_0182286071_Methyloversatilis_universalis:0.052429)99.9/100:0.052541,(PZU533161_Thauera_sp:0.029061,WP_0201653181_Methyloversatilis_discipulorum:0.013970)94.2/100:0.023336)60.9/100:0.025139,WP_0080582011_Methyloversatilis_universalis:0.041709)55.6/100:0.031728,MBU06037781_Gammaproteobacteria_bacterium:0.051305)100/100:0.219638)99.1/100:0.162541,(MBL84388191_Zoogloeaceae_bacterium:0.056125,MBL84461601_Zoogloeaceae_bacterium:0.062810)100/100:0.336094)9.7/59:0.066079,MBK80645111_Betaproteobacteria_bacterium:0.381774)85.5/92:0.057394,((HEC173461_Sedimenticola_sp:0.287015,WP_2206343091_Georgfuchsia_toluolica:0.278368)95.9/100:0.137473,MBI42922961_Betaproteobacteria_bacterium:0.443070)67.2/90:0.061058)100/100:0.261806,(MBC81333751_Deltaproteobacteria_bacterium:0.432536,MBL909381_Myxococcales_bacterium:0.536067)98.6/100:0.207743)44.8/94:0.102248,((GCA_0110480751:0.000000,GCA_0110573251:0.000000):0.000002,GCA_0110540451:0.000002)100/100:0.413930)71/20:0.060717,(MBX67713141_Chloroflexi_bacterium:0.314621,MBI28859761_Chloroflexi_bacterium:0.432092)86.5/42:0.068772)87.5/20:0.049576,(((((GBD176481_bacterium_HR27:0.300799,(GBD213381_Atype_bacterium_HR28:0.016820,HDY011391_Thermomicrobium_roseum:0.018096)100/100:0.132259)93.8/100:0.074805,WP_0126427721_Thermomicrobium_roseum:0.212114)73/100:0.056786,HEG922471_Thermorudis_peleae:0.128916)98/100:0.081525,(MBX67538571_Thermorudis_peleae:0.008915,WP_0380376361_Thermorudis_peleae:0.021088)100/100:0.280751)97.8/100:0.104092,MBX54915121_Chloroflexi_bacterium:0.319133)98/99:0.104910)48.6/14:0.039427,MBI42136721_Chloroflexi_bacterium:0.721019)27.7/15:0.018594,(((GBD299371_bacterium_HR32:0.000002,HEG328701_Firmicutes_bacterium:0.009901)100/100:0.435622,(HEU891671_Firmicutes_bacterium:0.003567,HHS036951_Firmicutes_bacterium:0.047403)97.5/100:0.095804)99.4/100:0.163591,MBA38763141_Anaerolinea_sp:0.323054)61.4/27:0.086201)92/65:0.071220,MBI29416501_Chloroflexi_bacterium:0.592652)34.4/15:0.030211,(((((GCA_0028982151:0.005629,GCA_0028982151_2:0.000002)99.1/100:0.050036,((GCA_0110482751:0.000002,GCA_0110547351:0.000002)89/100:0.013030,(GCA_0110482751_2:0.020112,GCA_0110577751:0.000002)89.3/34:0.025149)54.1/37:0.018943)100/100:0.197928,((MBE75201471_Thermoflexaceae_bacterium:0.041432,NUQ557111_Dehalococcoidia_bacterium:0.042565)32.6/100:0.019956,(MBI59483461_Chloroflexi_bacterium:0.051814,(MBI59483481_Chloroflexi_bacterium:0.016462,MBI59483471_Chloroflexi_bacterium:0.079539)54.8/100:0.015861)83.1/100:0.016946)99.9/100:0.144481)99.1/100:0.117664,((((((MBA41813901_Anaerolinea_sp:0.117452,OAI421961_AYO38_11630_bacterium_SCGC_AG212C10:0.168837)41.2/42:0.044802,(((MBK63190361_Dehalococcoidia_bacterium:0.000002,(MBK65616571_Dehalococcoidia_bacterium:0.000002,(MBK85584171_Dehalococcoidia_bacterium:0.000002,(MBK96120711_Dehalococcoidia_bacterium:0.005447,MBK77258621_Dehalococcoidia_bacterium:0.013615)74.9/92:0.002698)84.4/92:0.002700)81.8/92:0.002699)98/99:0.019016,MBK93439671_Dehalococcoidia_bacterium:0.000002)97/99:0.030525,(MBK63191171_Dehalococcoidia_bacterium:0.000002,((MBK73276361_Dehalococcoidia_bacterium:0.005242,MBK77266591_Dehalococcoidia_bacterium:0.000002)0/38:0.000030,MBK77266601_Dehalococcoidia_bacterium:0.060449)0/64:0.000181)98.4/100:0.028300)15.3/30:0.024361)81.5/98:0.032549,(((NJD648221_Chloroflexi_bacterium:0.000002,PWB480831_Dehalococcoidia_bacterium:0.013812)99.6/98:0.027989,NJD648231_Chloroflexi_bacterium:0.000002)29.5/51:0.010432,PWB480841_Dehalococcoidia_bacterium:0.009040)100/100:0.105488)89.8/98:0.043700,((GCA_0025638551:0.006253,GCA_0025638551_2:0.055408)94.9/100:0.026358,(GCA_0088383251:0.032977,GCA_0088383251_2:0.000002)98.3/100:0.040235)99/100:0.069711)100/100:0.182057,(((MBI27658381_Chloroflexi_bacterium:0.064755,(MBK66621481_Thermoflexaceae_bacterium:0.022801,MBK66621491_Thermoflexaceae_bacterium:0.031231)98.7/100:0.049160)99.2/100:0.065272,MBI27658391_Chloroflexi_bacterium:0.053033)51.4/86:0.035286,MBK66621471_Thermoflexaceae_bacterium:0.062196)100/100:0.221965)98.5/100:0.113028,((((((((HEK740841_Armatimonadetes_bacterium:0.009433,GCA_0025638551_3:0.010921)86.8/100:0.006349,GCA_0088383251_3:0.006631)95/100:0.013851,Tepidiforma_flava_YIM_72310:0.018611)98.7/100:0.051026,MBW78971211_Opitutaceae_bacterium:0.000002)53/98:0.008992,(HEW033051_Chloroflexi_bacterium:0.026614,((MBK63191181_Dehalococcoidia_bacterium:0.001879,MBK95474471_Dehalococcoidia_bacterium:0.000002)82.9/98:0.001880,MBK65615751_Dehalococcoidia_bacterium:0.000002)99.9/100:0.044058)97.2/100:0.037364)73/98:0.005084,MBW78971201_Opitutaceae_bacterium:0.042576)100/100:0.125256,(NJD648241_Chloroflexi_bacterium:0.005651,PWB480851_C3F10_01555_Dehalococcoidia_bacterium:0.000002)100/100:0.198785)99.8/100:0.146567,OAI425191_AYO38_11420_bacterium_SCGC_AG212C10:0.172159)100/100:0.269592)41.9/96:0.051949)99.5/100:0.169554,((((((((((MBM44099811_Chloroflexi_bacterium:0.046461,RJQ118511_Dehalococcoidia_bacterium:0.008615)79.8/100:0.025653,MBM44099821_Chloroflexi_bacterium:0.042473)19.2/100:0.024363,GCA_9039176151_4:0.228771)90.4/77:0.128246,TAJ196931_Dehalococcoidia_bacterium:0.072388)97.4/77:0.059495,PKN821791_Chloroflexi_bacterium_HGWChloroflexi9:0.206973)89.6/94:0.063967,((RJQ118441_Dehalococcoidia_bacterium:0.105519,(TAJ196861_Dehalococcoidia_bacterium:0.052371,GCA_0042973151:0.063289)79.2/96:0.021931)97.8/100:0.079024,PKN821861_partial_Chloroflexi_bacterium_HGWChloroflexi9:0.213645)20.1/53:0.009823)93.2/81:0.060167,(RLT409891_Chloroflexi_bacterium:0.152616,(MSQ315521_Dehalococcoidia_bacterium:0.204708,((GCA_9039176151:0.242414,GCA_9039176151_3:0.047390)92/100:0.039987,GCA_9039176151_2:0.144576)100/100:0.258252)80.4/77:0.088908)95.2/77:0.081270)99.8/82:0.186390,((GCA_0093799251:0.229339,GCA_0093799251_2:0.217747)98.2/84:0.108155,(((MBT57738261_Dehalococcoidia_bacterium:0.099038,MBT57744251_Dehalococcoidia_bacterium:0.146213)67.5/97:0.020343,MBT57744231_Dehalococcoidia_bacterium:0.130034)82.1/100:0.084074,MBT57744241_Dehalococcoidia_bacterium:0.768917)92.1/99:0.104238)92.8/44:0.074941)13/47:0.047342,(MBT57751221_Dehalococcoidia_bacterium:0.723143,MSP214741_Dehalococcoidia_bacterium:0.472305)98.7/99:0.191632)43.8/94:0.052299,(((MBM44165661_Chloroflexi_bacterium:0.148977,MSQ362971_Dehalococcoidia_bacterium:0.081728)82.6/100:0.071303,MSQ363031_Dehalococcoidia_bacterium:0.207874)97.6/100:0.092287,(RLT284471_Chloroflexi_bacterium:0.157368,(RLT360281_Chloroflexi_bacterium:0.067802,RLT360331_Chloroflexi_bacterium:0.179457)79.8/100:0.072107)99/100:0.091321)99.9/100:0.242951)99.9/100:0.157105)99.9/100:0.213898)95.8/16:0.079932,(((((GCA_0110477251:0.000000,GCA_0110572851:0.000000):0.000002,GCA_0110539951:0.000002)100/100:0.355969,(MBI39649291_Chloroflexi_bacterium:0.358459,HCC324451_Clostridiales_bacterium:0.450061)71/97:0.083935)75.3/97:0.044573,(MBM44359791_Actinobacteria_bacterium:0.390433,MBT45138701_Chloroflexi_bacterium:0.444002)99.9/100:0.201778)42.8/55:0.076801,MBM44167001_Chloroflexi_bacterium:0.619723)76.4/14:0.027955)92.7/70:0.072719,(((HEA948241_Chloroflexi_bacterium:0.304789,HHS206591_Chloroflexi_bacterium:0.198854)82.7/100:0.103727,(MBI42999661_Chloroflexi_bacterium:0.458609,(GCA_0042977651:0.020846,GCA_0042977651_2:0.035702)100/100:0.302578)70.8/97:0.088943)9.8/48:0.054787,MBI47344411_Rubrobacteridae_bacterium:0.442580)87.7/98:0.104464)37.4/96:0.028369,((((((((((((MTI615621_Firmicutes_bacterium:0.451814,(PUU889111_Halanaerobium_sp:0.004130,WP_1497968001_Halanaerobium_congolense:0.000002)100/100:0.467501)91.8/100:0.093048,KKM123591_Clostridiales_bacterium_PH28_bin88:0.495265)85.7/99:0.060051,((((WP_0134029901_Hag_Caldicellulosiruptor_hydrothermalis:0.134059,(WP_0134123181_Caldicellulosiruptor_owensensis:0.004098,WP_0134300401_Caldicellulosiruptor_kronotskyensis:0.017208)98.6/100:0.100310)99.9/100:0.156362,MBP26556071_Firmicutes_bacterium:0.406485)83/100:0.078841,(WP_1495451891_Hag_Calorimonas_adulescens:0.199952,WP_0137811921_Hag_Mahella_australiensis:0.278635)92.5/100:0.088056)84.6/99:0.061518,(WP_1445375811_Hag_Bacillus_sp_FJAT22090:0.227265,(MBP17630671_Firmicutes_bacterium:0.234393,OGO833031_A2Y21_08180_Clostridiales_bacterium_GWC2_40_7:0.285706)99.6/100:0.246494)70.1/99:0.077702)77.7/97:0.114432)81.9/97:0.058819,(((((((EGN310801_HMPREF0988_00781_Lachnospiraceae_bacterium_1_4_56FAA:0.028440,RGC732521_Lachnospiraceae_bacterium_AM232LB:0.030945)99.8/100:0.102751,WP_0092667521_Mediterraneibacter_glycyrrhizinilyticus:0.127109)99.9/100:0.216007,((((WP_0497285121_Dorea_sp_D27:0.037421,WP_0665809371_Clostridium_sp_MarseilleP2538:0.020247)100/100:0.103696,WP_1710317921_Clostridium_hylemonae:0.092090)96.6/100:0.074500,WP_0660861891_Anaerotignum_neopropionicum:0.230166)76.1/98:0.118334,(WP_1382646941_Clostridium_hylemonae:0.001051,WP_1475705091_Clostridium_hylemonae:0.010841)100/100:0.328893)89/100:0.101727)99.8/100:0.192710,MBE60332431_Clostridiales_bacterium:0.416014)99.9/100:0.241853,(((MBE67435231_protein_Oscillospiraceae_bacterium:0.227912,WP_1952001851_Clostridium_jeddahense:0.241184)97.1/100:0.110675,WP_0424358841_Clostridium_jeddahense:0.265100)98.4/100:0.150577,(WP_1418250321_protein_Clostridium_sp_KNHs216:0.339937,WP_2199657421_protein_Caproiciproducens_sp_AGMB10547:0.286538)34.1/99:0.082488)100/100:0.301111)98.9/100:0.148945,((OLA170081_BHW24_01975_Lachnospira_eligens:0.408600,MBP35947251_Lachnospiraceae_bacterium:0.419963)97.4/100:0.270119,(((((((MBI17472661_Acidobacteria_bacterium:0.944572,MBZ02534671_Candidatus_Methylomirabilis_sp:1.179204)51.7/69:0.232557,((MBH230891_Myxococcales_bacterium:1.025639,((((HHO546441_Deltaproteobacteria_bacterium:0.401232,TNE847401_EP330_28400_Deltaproteobacteria_bacterium:0.405029)57.5/100:0.084722,OGQ773051_A2289_00085_Deltaproteobacteria_bacterium_RIFOXYA12_FULL_58_15:0.361549)98.2/100:0.139938,(MSP735081_Myxococcales_bacterium:0.440317,MBT95590121_Myxococcales_bacterium:0.454522)72.7/92:0.074733)76.2/92:0.091857,(MBM43191891_Deltaproteobacteria_bacterium:0.364257,MBU05507491_Myxococcota_bacterium:0.456716)99.8/100:0.253737)99.8/100:0.346777)92.3/100:0.196001,MBH243921_Myxococcales_bacterium:1.070356)78.1/94:0.205479)39/64:0.150395,(((((((HGU998091_Deltaproteobacteria_bacterium:0.106881,NMB754241_Myxococcales_bacterium:0.129000)100/100:0.326134,(MBW18094231_Deltaproteobacteria_bacterium:0.240741,RLB557771_DRI34_10080_Deltaproteobacteria_bacterium:0.255080)97.6/100:0.091922)90.7/99:0.064137,(MBN24979211_Deltaproteobacteria_bacterium:0.178365,MBW27034491_Deltaproteobacteria_bacterium:0.285401)92.6/100:0.063511)99.9/100:0.390651,(MBI55275141_Deltaproteobacteria_bacterium:0.730342,NOZ875711_Deltaproteobacteria_bacterium:0.814356)42.8/75:0.165857)45.1/73:0.105264,MBL909101_Myxococcales_bacterium:0.870151)21.5/82:0.147848,MBN24979221_Deltaproteobacteria_bacterium:1.400611)98.5/100:0.259451,(((HGS385051_Deltaproteobacteria_bacterium:0.151988,NMB760171_Myxococcales_bacterium:0.099127)100/100:0.509844,((MBN24980481_Deltaproteobacteria_bacterium:0.307719,MBW27006961_Deltaproteobacteria_bacterium:0.293248)99.1/100:0.165261,((MBW18075761_Deltaproteobacteria_bacterium:0.012472,MBW18731391_Deltaproteobacteria_bacterium:0.182010)100/100:0.259560,(RLB594841_DRI34_01700_Deltaproteobacteria_bacterium:0.149586,RME211301_D6806_15225_Deltaproteobacteria_bacterium:0.166373)100/100:0.224466)99.7/100:0.168123)46.9/100:0.078706)99.5/100:0.284623,((HHN386211_Deltaproteobacteria_bacterium:0.557288,MBI55276011_Deltaproteobacteria_bacterium:0.390992)99.4/100:0.334139,MBK66896251_Deltaproteobacteria_bacterium:0.963512)97.8/100:0.236912)100/100:0.347953)62.8/71:0.112939)99.9/100:0.426879,(((((HBC756621_Candidatus_Wallbacteria_bacterium:0.000002,OGM061251_A2008_00985_Candidatus_Wallbacteria_bacterium_GWC2_49_35:0.000002)100/100:0.401171,(MBI48589631_Candidatus_Riflebacteria_bacterium:0.455386,PKK903231_CVV64_10170_Candidatus_Wallbacteria_bacterium_HGWWallbacteria1:0.490835)89.4/100:0.146143)99.2/100:0.236454,(MBF04101441_Candidatus_Riflebacteria_bacterium:0.347511,MBF05449551_Candidatus_Riflebacteria_bacterium:0.321526)99.8/100:0.282876)99.9/100:0.416481,(HFB994031_Phaeodactylibacter_sp:0.678431,MBT47912361_Halobacteriovoraceae_bacterium:0.534635)100/100:0.869461)95.9/100:0.216248,(((((((GCA_0113289751:0.000002,HHS682981_Chloroflexi_bacterium:0.059665)99.9/100:0.239806,GCA_0113893951:0.177265)100/100:0.429636,((MBN18557481_Dehalococcoidia_bacterium:0.458126,NOZ264981_Chloroflexi_bacterium:0.382099)90.7/100:0.154155,OFW599481_A2133_05230_Actinobacteria_bacterium_RBG_16_64_13:0.666857)14.8/73:0.053570)53.3/81:0.059695,((((MBC27151381_Desulfobacteraceae_bacterium:0.029733,(RPJ793521_EHJ94_08185_Deltaproteobacteria_bacterium:0.000002,RPJ823941_EHJ94_02170_Deltaproteobacteria_bacterium:0.009408)99.6/100:0.057272)97.3/100:0.055046,RJP865211_C4518_13750_Desulfobacteraceae_bacterium:0.035339)100/100:0.457660,MBE04805871_Dehalococcoidia_bacterium:0.479182)3.3/61:0.047381,MBM31565821_Chloroflexi_bacterium:0.632709)99.3/100:0.170291)96.6/94:0.136679,MBI20478071_Parcubacteria_group_bacterium:0.650169)39.8/93:0.064329,((OGD667741_A2442_01465_Candidatus_Campbellbacteria_bacterium_RIFOXYC2_FULL_35_25:0.543673,TSD028141_Parcubacteria_group_bacterium_Athens0714_16:0.523186)28.1/98:0.095613,OGZ037981_A2648_02480_Candidatus_Lloydbacteria_bacterium_RIFCSPHIGHO2_01_FULL_41_20:0.629528)98.2/100:0.197018)97.6/99:0.217902,(HGG983231_Nitrososphaeria_archaeon:0.293391,MBC70916701_Nitrososphaeria_archaeon:0.171036)100/100:0.700334)99.6/100:0.364002)84.4/100:0.197693)96.8/100:0.438694,((((((((((((((((ABX067481_Herpetosiphon_aurantiacus_DSM_785:0.007629,WP_0545354321_MULTISPECIES_Herpetosiphon:0.004334)99.9/100:0.078229,MBA34697241_Herpetosiphonaceae_bacterium:0.087307)86.1/100:0.038095,MBP82507441_Herpetosiphon_sp:0.055892)100/100:0.163186,(MBA39432201_Herpetosiphonaceae_bacterium:0.239161,WP_1526752871_Kallotenue_sp_CFH_73958:0.275140)98.8/100:0.109593)79.5/100:0.082476,(((NJK802401_Chloroflexaceae_bacterium:0.006123,NJO047161_Chloroflexaceae_bacterium:0.000002)100/100:0.238933,NJL039451_Chloroflexaceae_bacterium:0.223456)99.7/100:0.218872,((PMP833101_Chloroflexus_aggregans:0.019143,WP_0126153331_Chloroflexus_aggregans:0.015480)93.8/100:0.061015,WP_0667874391_Chloroflexus_islandicus:0.030127)100/100:0.466528)99.9/100:0.229737)57.2/100:0.069969,((HGZ168351_Anaerolineae_bacterium:0.178148,HHR866221_Anaerolineae_bacterium:0.106971)30.5/99:0.042108,MBN14851511_Chloroflexia_bacterium:0.233993)100/100:0.188250)98.8/100:0.148496,PZR998821_Chloroflexi_bacterium:0.616293)96.8/100:0.113319,MBI18806731_Chloroflexi_bacterium:0.415928)77.7/97:0.089689,(NLS763251_Chloroflexi_bacterium:0.318715,(HGZ644701_Anaerolineae_bacterium:0.000002,MBC72578161_Chloroflexi_bacterium:0.006131)100/100:0.295799)31.3/92:0.083810)44.3/52:0.048637,(HFD398621_Anaerolineae_bacterium:0.295989,NIO701591_Anaerolineae_bacterium:0.313091)30.9/90:0.054535)28/48:0.030170,((HFZ982171_Anaerolineae_bacterium:0.042384,MBC72233511_Anaerolineae_bacterium:0.013815)100/100:0.230700,(((HGL626671_Chloroflexi_bacterium:0.003574,HGO038511_Chloroflexi_bacterium:0.002737)100/100:0.111135,RLC820221_Chloroflexi_bacterium:0.064970)100/100:0.171022,((MBL71986601_Anaerolineae_bacterium:0.251872,MBN16427301_Anaerolineae_bacterium:0.316570)49.5/100:0.075572,MBN19369771_Anaerolineae_bacterium:0.264180)100/100:0.295378)76/100:0.069179)98.2/100:0.072832)88.8/99:0.068064,(((GBD078031_Candidatus_Thermoflexus_japonica:0.017135,((HGQ315741_Chloroflexi_bacterium:0.003002,HHM383281_Chloroflexi_bacterium:0.003060)95/100:0.021772,(MBO93607611_Thermoflexus_sp:0.053023,WP_2008081131_Thermoflexus_hugenholtzii:0.010548)99/100:0.045122)93.5/97:0.025257)76.6/95:0.026070,HEK563941_Chloroflexi_bacterium:0.027350)100/100:0.200399,HFN102741_Chloroflexi_bacterium:0.371303)92.2/94:0.067707)32.9/82:0.056217,(HHH418931_Chloroflexi_bacterium:0.011036,RMF362121_Chloroflexi_bacterium:0.022658)100/100:0.226904)87.4/94:0.059538,((((HBY065791_Chloroflexi_bacterium:0.220994,(NUM459821_Anaerolineales_bacterium:0.302933,((MBI49288541_Anaerolineae_bacterium:0.217447,OJX459711_BGO78_03540_Chloroflexi_bacterium_4423:0.414219)65.7/98:0.058631,(NMB881181_Chloroflexi_bacterium:0.224707,NPV849901_Anaerolineae_bacterium:0.220401)31.3/90:0.049620)94.9/100:0.068974)1.7/78:0.043218)89.3/100:0.084344,(MBT33130561_Anaerolineae_bacterium:0.284396,NJC950341_Anaerolineae_bacterium:0.213823)98.8/100:0.077598)100/100:0.226724,((MBE75309991_Ardenticatenaceae_bacterium:0.007707,(MBX30588191_Anaerolineae_bacterium:0.005912,NJN533281_Anaerolineae_bacterium:0.075438)61.6/100:0.013616)100/100:0.347099,NLF637061_Chloroflexi_bacterium:0.232021)100/100:0.263336)95.1/100:0.089653,((HEC241421_Chloroflexi_bacterium:0.198639,MBN14291921_Anaerolineae_bacterium:0.322350)93.8/100:0.126010,NDJ352441_Chloroflexi_bacterium:0.552871)100/100:0.418970)99/100:0.139336)82.7/98:0.078944,((((HEY685381_Thermoflexia_bacterium:0.000002,RLC646951_Chloroflexi_bacterium:0.006182)100/100:0.135883,(((((OQY221481_B6I35_06805_Anaerolineaceae_bacterium_4572_322:0.000002,RLI853921_Archaeoglobales_archaeon:0.000002)0/49:0.000002,RLC750051_Chloroflexi_bacterium:0.003048)100/100:0.178236,RLC675581_Chloroflexi_bacterium:0.149339)96.4/100:0.061306,NIV300141_Anaerolineae_bacterium:0.190518)91.1/91:0.030608,MBN19786181_Anaerolineae_bacterium:0.252908)66.9/80:0.024394)79.8/80:0.037516,NLF033361_Anaerolineales_bacterium:0.299236)37.2/83:0.053773,TET512971_Anaerolineales_bacterium:0.297754)99.6/100:0.127969)87.9/97:0.100659,MBN18740191_Anaerolineae_bacterium:0.356574)99.7/100:0.840045)100/100:1.712161,(((((((((ADN359001_Methanolacinia_petrolearia_DSM_11571:0.000002,WP_1872875871_Methanolacinia_petrolearia:0.002711)100/100:0.527774,ERH023971_Halonotius_sp_J07HN6:0.779204)24.9/76:0.112385,(HFT968551_Candidatus_Bathyarchaeota_archaeon:0.581153,((MBE35590521_Ktedonobacteraceae_bacterium:0.468761,((MBV86952491_Ktedonobacteraceae_bacterium:0.004871,MBV90195451_Ktedonobacteraceae_bacterium:0.000002)100/100:0.160182,((((OLE052151_AUG82_05055_Ktedonobacter_sp_13_1_20CM_4_53_11:0.007459,TMC923401_Chloroflexi_bacterium:0.009157)81.6/100:0.005456,TMC204981_Chloroflexi_bacterium:0.011561)100/100:0.091466,TMB883891_Chloroflexi_bacterium:0.154335)52.7/70:0.030917,((TMC889661_partial_Chloroflexi_bacterium:0.038209,TMF497481_Chloroflexi_bacterium:0.011737)100/100:0.130969,TME014301_Chloroflexi_bacterium:0.162144)8.9/36:0.018524)98/92:0.065544)99.7/100:0.137560)98.7/100:0.156497,(OLE297891_AUI36_30405_Cyanobacteria_bacterium_13_1_40CM_2_61_4:0.454485,TME013511_E6I80_22855_Chloroflexi_bacterium:0.673101)75.4/48:0.186651)28.9/47:0.084655)100/100:0.326984)58.8/96:0.108376,((HCN192721_Planctomycetia_bacterium:0.000002,OHB958181_A3I59_02895_Planctomycetes_bacterium_RIFCSPLOWO2_02_FULL_50_16:0.003044)63.3/100:0.003046,OHC027351_A3G17_08345_Planctomycetes_bacterium_RIFCSPLOWO2_12_FULL_50_35:0.000002)100/100:0.609785)60.9/87:0.095346,(KPJ514571_AMJ38_00445_Dehalococcoidia_bacterium_DG_22:0.249280,KPK476371_AMJ77_02405_Dehalococcoidia_bacterium_SM23_28_2:0.248375)99.6/100:0.183034)85.1/82:0.094153,(((QDZ415401_Euhalothece_natronophila_ZM001:0.210127,WP_1462967141_Euhalothece_natronophila:0.256022)99.9/100:0.280094,RJP680321_Candidatus_Abyssubacteria_bacterium_SURF_17:0.676147)95/99:0.135710,(PKW146101_Saccharopolyspora_spinosa:0.002684,WP_0498875841_Saccharopolyspora_spinosa:0.000002)100/100:0.904525)96.1/95:0.144454)86.4/89:0.117523,((HHV572111_Firmicutes_bacterium:0.631954,HDQ989451_candidate_division_WOR3_bacterium:0.809623)40.1/92:0.112732,RMF812481_Chloroflexi_bacterium:0.918936)78.5/82:0.101946)96/93:0.142549,((((((((HBD824211_Dehalococcoidia_bacterium:0.007852,HIA172791_Dehalococcoidia_bacterium:0.006007)98.6/100:0.038054,MAX201161_Chloroflexi_bacterium:0.000002)0/41:0.000002,MAP383251_Dehalococcoidia_bacterium:0.002720)100/100:0.919927,(MBI42999861_Chloroflexi_bacterium:0.458668,PKB647721_BZY82_10335_SAR202_cluster_bacterium_Io17ChloroG3:0.983665)25.4/87:0.148629)18.6/59:0.049360,MBM28265091_Dehalococcoidia_bacterium:0.839431)51.5/73:0.071805,(MBI43018271_Chloroflexi_bacterium:0.718211,OGO042911_A2Y60_04430_Chloroflexi_bacterium_RBG_13_54_9:0.379295)56.6/77:0.102021)99/100:0.251315,((HFL771811_bacterium:0.257413,MBI33285641_Nitrospinae_bacterium:0.133243)99.9/100:0.311123,((((HIO017791_Alphaproteobacteria_bacterium:0.006791,RUA306641_DSY78_08550_Chloroflexi_bacterium:0.005970)47.1/99:0.004988,MQG280611_SAR202_cluster_bacterium:0.005752)86.6/99:0.010188,(MAF373221_Chloroflexi_bacterium:0.012385,MQF896321_SAR202_cluster_bacterium:0.000002)93.7/100:0.014768)95.3/99:0.042501,((MQF926741_SAR202_cluster_bacterium:0.010149,MQG145961_SAR202_cluster_bacterium:0.006421)74/100:0.003524,MQG633171_SAR202_cluster_bacterium:0.007309)97.9/100:0.068608)100/100:0.534543)100/100:0.784215)94.9/88:0.173025,(((((((((GCA_0111703751:0.203620,HEY417521_Dehalococcoidia_bacterium:0.241749)100/100:0.174507,(MBC84772521_Dehalococcoidia_bacterium:0.042453,MBL71665471_Dehalococcoidales_bacterium:0.000002)100/100:0.289485)100/100:0.339440,OGO357661_A2147_07870_Chloroflexi_bacterium_RBG_16_57_8:0.459021)23.6/87:0.055453,MBN16444011_Dehalococcoidales_bacterium:0.684362)93.5/99:0.075204,MBM28251341_Dehalococcoidales_bacterium:0.556335)87.1/93:0.052588,((((((HEY958251_Dehalococcoidia_bacterium:0.129065,MBN20761511_Dehalococcoidales_bacterium:0.066152)86.8/100:0.029064,OGN909251_A2158_04135_partial_Chloroflexi_bacterium_RBG_13_46_14:0.051182)100/100:0.309495,((MBN22395111_Dehalococcoidales_bacterium:0.323220,MBN22404851_Dehalococcoidales_bacterium:0.269515)98.1/100:0.127355,NLE077811_Dehalococcoidales_bacterium:0.334091)97.6/100:0.129593)99.9/100:0.244939,((HEY958261_Dehalococcoidia_bacterium:0.089936,OGN909261_A2158_04140_Chloroflexi_bacterium_RBG_13_46_14:0.055672)67/99:0.032549,MBN20761501_Dehalococcoidales_bacterium:0.053103)100/100:0.308230)99.5/100:0.176667,(MAH325681_Marinobacter_sp:0.347790,MBI28497201_Chloroflexi_bacterium:0.456788)59.1/100:0.078351)99.5/100:0.146557,((MBI22879221_Chloroflexi_bacterium:0.047499,MBI41884791_Chloroflexi_bacterium:0.107422)100/100:0.378689,(((MBI23286351_Chloroflexi_bacterium:0.023915,MBI39304991_Chloroflexi_bacterium:0.000002)100/100:0.244983,(MBI42834731_Chloroflexi_bacterium:0.278997,MBI42671561_Chloroflexi_bacterium:0.480418)97.3/100:0.111100)65.4/98:0.055348,(MBI41805311_Chloroflexi_bacterium:0.335209,MBI28531971_Chloroflexi_bacterium:0.622780)55.6/40:0.066058)26.2/40:0.043565)89.4/100:0.055297)91.6/99:0.067895)94.3/93:0.068387,(MBI42961541_Chloroflexi_bacterium:0.570510,(((((((MBN11618371_Dehalococcoidales_bacterium:0.046074,MBN16924601_Dehalococcoidales_bacterium:0.110754)100/100:0.252889,(OGN989731_A2Y58_01230_Chloroflexi_bacterium_RBG_13_51_52:0.181285,OGO204461_A2Z15_01750_Chloroflexi_bacterium_RBG_16_50_11:0.271847)37.2/100:0.061190)99.4/100:0.132278,(OGN968841_A2Y89_03405_Chloroflexi_bacterium_RBG_13_51_18:0.296072,OGO309351_A2Z29_00890_Chloroflexi_bacterium_RBG_16_56_11:0.427469)48.2/98:0.106147)99.2/100:0.167935,OGO435341_A2Z05_05545_Chloroflexi_bacterium_RBG_16_60_22:0.492678)75.6/100:0.081505,HEY978011_Dehalococcoidia_bacterium:0.649294)98.1/100:0.128641,(((MBW18057461_Deltaproteobacteria_bacterium:0.007595,MBW19130411_Deltaproteobacteria_bacterium:0.004199)100/100:0.454907,MBW17685771_Deltaproteobacteria_bacterium:0.475916)96.5/99:0.135964,(((HFJ141711_Chloroflexi_bacterium:0.096127,HHS684571_Chloroflexi_bacterium:0.049557)100/100:0.448723,MBN11907541_Dehalococcoidales_bacterium:0.611333)96/100:0.155361,MBN18473751_Deltaproteobacteria_bacterium:0.903127)28.5/92:0.096119)83.3/96:0.069775)24.2/86:0.035597,MBN20416871_Spirochaetes_bacterium:0.733290)29.2/76:0.060579)96.4/98:0.097751)87.4/95:0.053018,(HGY808541_Chloroflexi_bacterium:0.640298,MBN16850961_Spirochaetales_bacterium:0.889174)11.7/42:0.043465)99.3/99:0.177019,MBI23037341_Chloroflexi_bacterium:0.725461)50.8/99:0.139403)90.5/85:0.125500)91.6/89:0.242326,NOZ583411_Euryarchaeota_archaeon:0.705139)100/100:1.378812)94.4/100:0.685054,(((((((((((GCA_0031412351:0.801929,MBQ31472451_Oscillospiraceae_bacterium:0.810381)46.6/82:0.126511,MBF05287071_Deltaproteobacteria_bacterium:0.538133)56.3/80:0.138415,MBF01034811_Desulfobacterales_bacterium:0.537665)73.2/67:0.062521,(((MBI20373181_Candidatus_Magasanikbacteria_bacterium:0.264320,MBK87427361_Betaproteobacteria_bacterium:0.208680)85.3/98:0.055960,MBK87430701_Betaproteobacteria_bacterium:0.240679)100/100:0.617359,(MBI46511011_Candidatus_Desantisbacteria_bacterium:0.123737,MBI46517621_Candidatus_Desantisbacteria_bacterium:0.128991)100/100:1.117697)81.4/90:0.171545)98/75:0.135233,(((MBW18999381_Deltaproteobacteria_bacterium:0.359091,(WP_1726839651_Desulfosarcina_cetonica:0.062820,WP_2131821701_Desulfosarcina_cetonica:0.000002)100/100:0.525520)40.7/90:0.041278,((NLI322781_Deltaproteobacteria_bacterium:0.230217,NLI810521_Deltaproteobacteria_bacterium:0.235586)83.4/100:0.066494,NTV436981_Syntrophobacteraceae_bacterium:0.225294)99.9/100:0.298938)99.8/98:0.206275,(((OPX981041_A4E58_01041_Syntrophorhabdus_sp_PtaBBin006:0.006204,OPY728961_A4E62_00711_Syntrophorhabdus_sp_PtaU1Bin002:0.002552)97.4/100:0.040244,OPY645311_A4E63_03428_Syntrophorhabdus_sp_PtaU1Bin050:0.040400)100/100:0.281287,(RJR395281_C4576_21530_Desulfobacteraceae_bacterium:0.457371,MBI47653851__Deltaproteobacteria_bacterium:0.337004)95.6/100:0.135467)100/100:0.378559)81.7/62:0.064984)91.6/64:0.091382,(((((((((GFE583861_AOG1_22660_Geobacter_sp_AOG1:0.209123,OPY104731_A4E69_03327_Syntrophus_sp_PtaBBin138:0.414593)61.1/99:0.057674,(WP_1993842521_Geomesophilobacter_sediminis:0.427743,(WP_1833483491_Geomonas_paludis:0.040467,WP_1993900881_Geomonas_anaerohicana:0.026764)100/100:0.340759)95.7/100:0.132921)91.8/98:0.114936,(MBI50166561_Deltaproteobacteria_bacterium:0.146910,(MBI54460821_Deltaproteobacteria_bacterium:0.152232,MBI50160091_Deltaproteobacteria_bacterium:0.180961)97.9/100:0.094591)99.3/100:0.140284)91.7/86:0.072591,MBI55897921_Deltaproteobacteria_bacterium:0.480825)75.9/66:0.045012,MBN20994041_Dehalococcoidia_bacterium:0.538772)81.5/65:0.069719,((PIX206811_COZ70_02315_partial_Deltaproteobacteria_bacterium_CG_4_8_14_3_um_filter_51_11:0.000002,(PJB374661_CO107_04745_Deltaproteobacteria_bacterium_CG_4_9_14_3_um_filter_51_14:0.000002,PIY218811_COZ11_14740_partial_Deltaproteobacteria_bacterium_CG_4_10_14_3_um_filter_51_14:0.001247)76.8/100:0.000935)100/100:0.172718,RJR245601_C4582_04200_Desulfobacteraceae_bacterium:0.153593)100/100:0.169449)97.3/64:0.124852,(MBS40598161_Bacteroidetes_bacterium:0.275548,KAF01299971_FD155_1783_partial_Bacteroidetes_bacterium:0.420679)97/100:0.113472)41.5/58:0.049847,NSW945661_Bacteroidales_bacterium:0.632343)19.3/29:0.047213,NMC956271_Syntrophorhabdus_sp:0.696347)73/50:0.073679)48.9/50:0.069153,(PKN835731_CVU46_16595_partial_Chloroflexi_bacterium_HGWChloroflexi8:0.570176,HCY186301_Deltaproteobacteria_bacterium:0.735568)97.9/96:0.280027)42.1/43:0.038428,MBF05593021_Nitrospirae_bacterium:0.682507)58.1/20:0.065789,(OGZ104681_A3D67_03680_Candidatus_Lloydbacteria_bacterium_RIFCSPHIGHO2_02_FULL_51_22:0.000002,OGZ169131_A3G11_00335_Candidatus_Lloydbacteria_bacterium_RIFCSPLOWO2_12_FULL_51_9:0.002542)100/100:0.804849)0/11:0.103418,MBN20982021_Dehalococcoidia_bacterium:0.895776)99.9/100:0.757233,((((WP_1904842961_Aphanizomenon_flosaquae:0.000002,WP_1906509831_Aphanizomenon_flosaquae:0.000002)100/100:0.642113,MAE004571_Proteobacteria_bacterium:0.328696)100/100:0.325999,(((((NER392791_Oscillatoria_sp_SIO1A7:0.488414,(WP_2083440201_Aetokthonos_hydrillicola:0.000002,WP_2083525111_Aetokthonos_hydrillicola:0.001556)100/100:0.633486)88/100:0.103646,((MBW44542331_Nostoc_indistinguendum_CM1VF10:0.045546,(WP_1939129071_Desmonostoc_muscorum:0.001679,WP_2217085421_Desmonostoc_muscorum:0.004677)99.7/100:0.042483)100/100:0.386381,((((HAA301521_Cyanobacteria_bacterium_UBA8553:0.000002,HAJ641711_Cyanobacteria_bacterium_UBA8543:0.000002)100/100:0.308953,((WP_1904233541_MULTISPECIES_Trichocoleus:0.010421,(WP_1904393271_Trichocoleus_sp_FACHB90:0.005314,WP_1904548721_Trichocoleus_sp_FACHB69:0.005507)65.3/100:0.011254)100/100:0.267240,HAZ484821_Cyanobacteria_bacterium_UBA11371:0.271195)28.7/98:0.079695)100/100:0.242057,((((PMB536851_Fischerella_thermalis_CCMEE_5201:0.030322,(((WP_0094593391_Fischerella_thermalis:0.000002,WP_1022216021_Fischerella_thermalis:0.001855)0/65:0.000002,((((WP_1021661111_Fischerella_thermalis:0.000002,WP_1021751631_Fischerella_thermalis:0.000002)0/28:0.000002,WP_1021766771_Fischerella_thermalis:0.000002)0/17:0.000002,WP_1022044681_Fischerella_thermalis:0.000002)0/66:0.000002,WP_1021732201_Fischerella_thermalis:0.000002)1.8/81:0.014773)96/100:0.012311,(WP_0735564651_Fischerella_major:0.005568,WP_1022070461_Fischerella_thermalis:0.000002)97.7/100:0.012253)99.1/100:0.029521)100/100:0.101323,((WP_0168644021_Fischerella_muscicola:0.071314,WP_0966748111_Fischerella_sp_NIES4106:0.149842)21.5/98:0.048090,WP_0168700321_MULTISPECIES_Fischerella:0.104836)24.7/89:0.037412)99.7/100:0.093771,RCJ296061_Nostoc_minutum_NIES26:0.157001)100/100:0.251725,(WP_1448697281_Hyella_patelloides:0.418595,MBE91711931_Pleurocapsales_cyanobacterium_LEGE_06147:0.471807)41.1/13:0.072622)51.3/13:0.087369)100/100:0.198362,(((NEN971551_Moorea_sp_SIO3I7:0.000002,NEO043291_Moorea_sp_SIO3I8:0.001683)99.8/100:0.032699,(((NEO108341_Moorea_sp_SIO3E8:0.000002,NEQ810721_Moorea_sp_SIO2I5:0.001507)74/99:0.001502,(NEO182261_Moorea_sp_SIO4A5:0.001508,(NEO769871_Moorea_sp_SIO4G3:0.004516,NEP210931_Moorea_sp_SIO3I6:0.000002)24.6/88:0.001502)74.2/90:0.001505)93.4/98:0.010299,(NEO435331_Moorea_sp_SIO4A3:0.001541,((NEO595861_Moorea_sp_SIO4G2:0.003004,(OLT591711_BJP37_09095_Moorea_bouillonii_PNG:0.000002,WP_0814311221_Moorea_bouillonii:0.001497)78.3/97:0.001496)75.6/98:0.001543,WP_0703921571_Moorea_producens:0.005974)86.9/100:0.003005)92.4/100:0.009332)98.1/99:0.024412)96.7/100:0.039388,((NEO423431_Moorea_sp_SIOASIH:0.001518,NEO892121_Moorea_sp_SIO3G5:0.000002)100/100:0.056960,WP_0711035761_Moorea_producens:0.031758)57.3/98:0.018415)100/100:0.621601)91.9/100:0.110474)98.8/100:0.180865)95.6/99:0.163467,(MBK81808941_Planctomycetes_bacterium:0.549515,QOJ185141_Phycisphaeraceae_bacterium:0.708125)100/100:0.379545)89.2/95:0.106622,WP_0065112031_SBBP_repeatcontaining_protein_Xenococcus_sp_PCC_7305:0.808033)27.7/61:0.083975,(((((NOY409851_Planctomycetes_bacterium:0.427627,(WP_1465682011_Posidoniimonas_corsicana:0.524913,(QEG348791_Bythopirellula_goksoyri:0.000002,WP_1682051661_SBythopirellula_goksoyri:0.000002)100/100:0.652385)5.3/81:0.066562)52.3/89:0.063521,(QDV733641_Botrimarina_mediterranea:0.000002,WP_1975298151_Botrimarina_mediterranea:0.000002)100/100:0.414595)30.9/88:0.091123,(WP_1520990461_Lacipirellula_parvula:0.676513,MBL91642761_Planctomycetaceae_bacterium:0.687839)12.6/77:0.092723)99.7/100:0.247935,(MBL88540311_Planctomycetaceae_bacterium:0.042710,MBL88902901_Planctomycetaceae_bacterium:0.012126)100/100:0.742312)83.3/97:0.091406,(((MBA26672111_Trueperaceae_bacterium:0.340309,(((TVR884981_EA416_13340_Trueperaceae_bacterium:0.213558,TVR884991_EA416_13345_Trueperaceae_bacterium:0.221902)90.8/91:0.058239,TVR975441_EA416_00530_partial_Trueperaceae_bacterium:0.213347)95.8/91:0.088375,TVR975451_EA416_00535_Trueperaceae_bacterium:0.264497)97/100:0.111582)99.7/100:0.160489,(MSW908081_Actinobacteria_bacterium:0.772279,MBM36963581_Actinobacteria_bacterium:0.710267)91.4/70:0.107650)96/70:0.133670,(QLH394651_Defluviicoccus_sp:0.827900,((GCA_0024347151:0.089830,MBT51389141_Acidimicrobiaceae_bacterium:0.105681)100/100:0.304791,(((MXW989411_Acidimicrobiaceae_bacterium:0.021657,MXZ539101_Acidimicrobiaceae_bacterium:0.035271)99.6/100:0.093313,((MXZ528601_Acidimicrobiaceae_bacterium:0.049957,MYA840691_Acidimicrobiaceae_bacterium:0.015178)89.5/100:0.019905,(MXZ958481_Acidimicrobiaceae_bacterium:0.000002,MYJ358161_Acidimicrobiaceae_bacterium:0.002469)99.5/100:0.042667)99/100:0.081531)96.2/100:0.121419,MYH717241_Acidimicrobiia_bacterium:0.231457)100/100:0.315775)100/100:0.850436)79.1/69:0.114797)73.5/96:0.111792)98.5/90:0.176774)78.4/64:0.095006)32/58:0.064044,(((NCR811211_Microcystis_aeruginosa_K1310:0.000002,NCR876291_Microcystis_aeruginosa_K1305:0.001435)93/100:0.009376,(REJ421701_Microcystis_flosaquae_DF17:0.016174,(TRT638221_Microcystis_sp_M_QC_C_20170808_M2Col:0.018269,WP_2212753911_Microcystis_aeruginosa:0.027008)95/100:0.017491)100/100:0.136655)89.4/99:0.026430,TRT547171_EWV85_10670_partial_Microcystis_aeruginosa_Ma_QC_C_20070703_M131:0.010059)100/100:0.609290)100/100:1.100654)99.6/100:0.758354)99.9/97:0.562689)6.2/85:0.021749)85.4/97:0.061462,((KUK314151_Thermoanaerobacterales_bacterium_50_218:0.504193,(WP_0741079211_Paenibacillus_helianthi:0.120957,WP_1753946801_Paenibacillus_xylanilyticus:0.084054)100/100:0.371268)90/100:0.155436,WP_0662591931_Neobacillus_drentensis:0.654307)76.5/95:0.103421)91.6/95:0.066244)71.2/86:0.060500,((((((PTQ507601_protein_FlaA_Hydrogenibacillus_schlegelii:0.218567,NLM744371_Clostridiaceae_bacterium:0.329550)39.5/93:0.065543,(HGD944731_Candidatus_Caldatribacterium_sp:0.146857,(HGI741591_Candidatus_Caldatribacterium_californiense:0.004425,HGY390501_Candidatus_Caldatribacterium_saccharofermentans:0.036511)99.4/100:0.198469)99.9/100:0.321805)99.5/100:0.163282,WP_0811573951_Geobacillus_sp_47CIIb:0.425921)90.6/99:0.090364,(((((MBY62713971_Bacillaceae_bacterium:0.158512,WP_1743517721_Paenibacillus_sp_JMULE4:0.295394)32.5/88:0.041173,WP_1006687711_Kyrpidia_spormannii:0.258379)97.8/93:0.133968,WP_0297613561_Geobacillus_thermodenitrificans:0.431850)56.6/84:0.064305,(((NLU512951_Clostridiaceae_bacterium:0.243484,(((WP_0110249291_Hag_Caldanaerobacter_subterraneus:0.015527,WP_0746664471_Hag_Thermoanaerobacter_thermohydrosulfuricus:0.045238)97/100:0.064981,WP_0289918161_Hag_Thermoanaerobacter_thermocopriae:0.008563)100/100:0.306725,WP_1496782271_Thermoclostridium_caenicola:0.183524)91.1/96:0.125325)94.7/97:0.133524,NLY720571_Clostridiales_bacterium:0.527440)94.3/79:0.100717,(WP_0662276801_Geobacillus_jurassicus:0.142224,((HHV660221_Peptococcaceae_bacterium:0.224270,PZN386641_Firmicutes_bacterium:0.373978)99.7/99:0.211408,MBC70753551_Syntrophomonadaceae_bacterium:0.128712)44.5/93:0.058978)99.9/99:0.195365)91.5/78:0.063141)90.6/78:0.091658,((((((WP_0252186391_Lysinibacillus_varians:0.199670,WP_0568276581_Psychrobacillus_sp_FJAT21963:0.137344)93.9/100:0.079270,WP_0965504361_Ureibacillus_thermosphaericus:0.128429)93.9/100:0.096739,WP_2216794481_Lysinibacillus_sp_K60:0.308942)85.5/97:0.058664,WP_1198826881_Paenisporosarcina_sp_K2R233:0.160464)96.9/97:0.104571,WP_2173217651_Terribacillus_aidingensis:0.149402)95.1/100:0.108965,(WP_0703719151_Acetobacterium_wieringae:0.015469,WP_1486374831_Acetobacterium_wieringae:0.000002)100/100:0.192371)100/99:0.217625)48/94:0.072159)91.1/98:0.054513,((((WP_1251376561_Petrocella_atlantisensis:0.262881,WP_2046627121_protein_FlaA_Fusibacter_tunisiensis:0.196216)93.5/100:0.132807,WP_0344203491_Thermoanaerosceptrum_fracticalcis:0.351305)98.8/100:0.167967,((NMD428241_Firmicutes_bacterium:0.387878,(MBU45135911_Firmicutes_bacterium:0.038988,RJX223871_Candidatus_Desulforudis_sp:0.033786)100/100:0.389894)78.4/100:0.069721,(MBA13340061_protein_FlaA_Firmicutes_bacterium:0.247712,(NLU332391_Clostridiaceae_bacterium:0.163394,NLU332401_Clostridiaceae_bacterium:0.165238)97.9/100:0.116747)100/100:0.234456)92.7/97:0.101995)85.5/50:0.072790,(WP_0063136701_Caldisalinibacter_kiritimatiensis:0.492281,(((WP_0210957151_Anoxybacillus_ayderensis:0.210419,WP_0398111781_Jeotgalibacillus_malaysiensis:0.344003)88/100:0.096981,(((WP_0266749571_Alkalihalobacillus_bogoriensis:0.197357,WP_1342293291_Alkalihalobacillus_halodurans:0.236319)93.5/100:0.119318,WP_0266893611_Alteribacter_aurantiacus:0.194867)51/100:0.070653,WP_0753849991_MULTISPECIES_Alkalihalobacillus:0.210252)99.2/100:0.166612)99.7/100:0.226590,(WP_0289765031_Sporolactobacillus_terrae:0.149795,(WP_1468679491_Clostridium_butyricum:0.053562,WP_2027507421_protein_FlaA_Clostridium_sp_YIM_B02515:0.073542)100/100:0.149393)99.5/100:0.195200)91.5/99:0.109575)64.4/69:0.068903)50.7/78:0.051824)96.6/79:0.071885,((WP_1157715441_Oceanobacillus_arenosus:0.419378,((WP_0422337931_Paenibacillus_chitinolyticus:0.308427,WP_0580029611_Siminovitchia_farraginis:0.169499)100/100:0.251799,WP_2030869961_Alkalihalobacillus_gibsonii:0.442216)43.2/81:0.072892)88.8/80:0.062414,(GGJ084831_Alicyclobacillus_cellulosilyticus:0.334277,WP_0679323901_Alicyclobacillus_kakegawensis:0.228350)100/100:0.438684)90.1/75:0.049130)90.2/72:0.067699)69.6/64:0.037547,((WP_2135273471_Paenibacillus_sp_J31TS4:0.455560,WP_2135303731_Paenibacillus_sp_J45TS6:0.343217)18.3/85:0.104106,(WP_2148353081_Exiguobacterium_sp_s36:0.368211,WP_0794756321_Marinococcus_halophilus:0.426747)89.9/98:0.124887)98.9/97:0.151628)97.3/78:0.076655,((((((MBS40252271_Clostridia_bacterium:0.184500,WP_2147178291_Exiguobacterium_sp_s149:0.226377)98.1/100:0.166472,WP_0961566041_Bacillus_sp_FJAT45066:0.141581)99.9/100:0.251545,(NLT974601_Christensenellaceae_bacterium:0.363270,HBN850441_Clostridiales_bacterium:0.360916)100/100:0.216409)25.5/63:0.038017,(WP_1445156261_Cytobacillus_oceanisediminis:0.137759,WP_0986273361_Priestia_aryabhattai:0.204962)100/100:0.201958)84.2/40:0.047717,(((((HAE618931_Eubacteriaceae_bacterium:0.103004,WP_1956828321_Alkalibacter_sp_M17_DMB:0.107082)100/100:0.232608,MBN22589771_Clostridiales_bacterium:0.348322)92/100:0.081602,((((WP_0193919731_Priestia_filamentosa:0.031409,WP_1137143891_Priestia_endophytica:0.026902)99.2/100:0.102895,WP_1972348551_Priestia_endophytica:0.301434)95.9/100:0.115955,WP_0618052431_Priestia_endophytica:0.140344)93.5/100:0.095350,WP_0400565781_Bacillus_sp_REN51N:0.263560)100/100:0.270655)26.2/97:0.028083,WP_1441635311_Allobacillus_sp_SKP28:0.396625)67.1/100:0.058418,(WP_0896513081_Halobacillus_aidingensis:0.215059,WP_2150362151_Bacillus_sp_ISL37:0.105942)100/100:0.279685)61.1/82:0.064856)82/59:0.054204,(((WP_0930595271_Psychrobacillus_sp_OK028:0.243176,(MBU61458501_Paenibacillaceae_bacterium:0.127908,MBU61458511_Paenibacillaceae_bacterium:0.150132)100/100:0.257916)93.6/100:0.068410,(((((MZQ746091_Peptoclostridium_sp:0.193942,WP_0952434181_Bacillus_sp_78942:0.224833)33.7/52:0.039501,(WP_0879602401_Geobacillus_thermodenitrificans:0.199962,(((KZM584581_A3Q36_02595_Geobacillus_stearothermophilus:0.023240,WP_0615805691_Geobacillus_stearothermophilus:0.007082)99.1/100:0.099326,WP_2170657951_Bacillus_tamaricis:0.261380)93.3/100:0.092713,(WP_0293425131_MULTISPECIES_Exiguobacterium:0.002821,WP_2148524771_Exiguobacterium_sp_s130:0.000002)100/100:0.185079)100/100:0.237252)96.1/100:0.073035)80.3/72:0.024951,(WP_1793911301_Sporosarcina_sp_JAI121:0.255653,((WP_0986585361_Priestia_megaterium:0.084362,WP_2148959161_Mesobacillus_foraminis:0.088840)93.6/100:0.076509,WP_1318875031_Bacillus_sp_CBEL1:0.093979)100/100:0.159047)95.7/73:0.058387)85.8/72:0.038378,(WP_0774290221_fAnoxybacillus_sp_103:0.191562,(WP_0619719001_Fictibacillus_enclensis:0.245807,WP_0068375451_Bacillus_sp_SG1:0.323758)58.1/57:0.028159)10.8/37:0.038263)98.6/99:0.108109,((WP_0342700451_Bacillus_sp_Aph1:0.120582,WP_0506883531_Priestia_megaterium:0.090192)99.8/100:0.172333,WP_0951337441_Anaeromicrobium_sediminis:0.324364)100/100:0.234800)16.9/66:0.075650)95.6/100:0.116120,((HCC069071_Clostridiales_bacterium:0.010950,HCC069081_Clostridiales_bacterium:0.003861)100/100:0.385359,MBK52512601_Peptostreptococcaceae_bacterium:0.360783)84.6/100:0.156916)98.4/99:0.129269)86.5/69:0.046651)89.1/40:0.042870,((((((((((((ADH985531_Bacillus_selenitireducens_MLS10:0.389851,((((HHV938761_Firmicutes_bacterium:0.132832,MBO81428151_Firmicutes_bacterium:0.095648)99/100:0.104229,WP_0729086861_Anaerobranca_californiensis:0.221144)65.8/73:0.026543,WP_0913494881_Anaerobranca_gottschalkii:0.089606)92.1/73:0.047611,(NLC696721_Clostridiaceae_bacterium:0.191503,NSW900661_Firmicutes_bacterium:0.105997)90.3/98:0.066144)75.4/73:0.062480)98.2/100:0.115124,(WP_0696425811_Desulfuribacillus_alkaliarsenatis:0.234240,WP_0697006071_Desulfuribacillus_stibiiarsenatis:0.170459)76.3/96:0.069740)95/100:0.108152,KAF01958851_Firmicutes_bacterium:0.417454)42.9/97:0.052925,HHW491041_Clostridiaceae_bacterium:0.434198)55.7/65:0.035657,(WP_0696503641_Caloranaerobacter_ferrireducens:0.294951,((NLU264011_Acetivibrio_thermocellus:0.005293,WP_0035135831_Acetivibrio_thermocellus:0.000002)100/100:0.183698,((WP_0142570241_Acetivibrio_clariflavus:0.005268,WP_0276222981_Acetivibrio_clariflavus:0.000002)0/50:0.000002,WP_0276223001_Acetivibrio_clariflavus:0.005264)99.6/99:0.154461)98.4/100:0.141438)90.6/96:0.078484)91.8/99:0.075723,((WP_0727246111_Tepidibacter_thalassicus:0.028572,WP_0728885911_Tepidibacter_formicigenes:0.072903)100/100:0.246658,(((HHW683781_Epulopiscium_sp:0.000002,WP_1587398481_Defluviitalea_raffinosedens:0.020745)99.9/100:0.149050,NLM483011_Epulopiscium_sp:0.190485)34.1/93:0.029266,NLK968031_Epulopiscium_sp:0.129555)99.9/100:0.157379)14.6/81:0.041710)74.3/76:0.046365,WP_0727246421_Tepidibacter_thalassicus:0.228306)87.6/92:0.070492,(WP_0132917461_Clostridium_cellulovorans:0.200304,WP_1433186521_partial_Clostridium_sp_HBUAS56017:0.341684)93.5/97:0.084760)0/11:0.046655,((WP_0460578511_MULTISPECIES_unclassified_Clostridium:0.006192,WP_1537391091_Clostridium_butyricum:0.010143)70.3/99:0.006014,WP_2230787711_Clostridium_butyricum:0.026163)100/100:0.321569)88.3/86:0.083066,((WP_0539832041_Niameybacter_massiliensis:0.540708,WP_1998705001_Clostridium_senegalense:0.317858)78/100:0.104536,(WP_0579794961_Caloramator_mitchellensis:0.195188,WP_1959706891_Clostridium_thermobutyricum:0.414336)96.3/93:0.147143)63.9/82:0.095416)41.1/45:0.065869,(((((WP_0477950611_Exiguobacterium_sp_JLM2:0.134436,WP_0048926421_Anoxybacillus_flavithermus:0.266904)97.7/98:0.105952,(WP_0781473371_Exiguobacterium_sp_HVEsp1:0.023372,WP_2147538841_Exiguobacterium_sp_s16:0.048208)100/100:0.252832)11.9/94:0.075341,WP_2147782881_Exiguobacterium_sp_s22:0.368387)88.4/66:0.105240,(((WP_2147459301_Exiguobacterium_sp_s189:0.406968,(WP_2148012311_Exiguobacterium_sp_s194:0.118989,(WP_1606706661_Clostridium_sp_C818:0.157601,WP_1717871601_Clostridium_beijerinckii:0.338953)96.1/85:0.118162)92/84:0.103484)29.8/25:0.084072,WP_2147983041_unnamed_protein_product:0.201123)36.1/54:0.085268,((WP_2146872211_MULTISPECIES_unclassified_Exiguobacterium:0.022915,WP_2148845941_MULTISPECIES_unclassified_Exiguobacterium:0.007164)100/100:0.296731,(WP_1314557671_Exiguobacterium_sp_SH5S4:0.049544,WP_1314900421_Exiguobacterium_sp_SH0S2:0.041380)100/100:0.394498)95.7/93:0.158266)84.6/51:0.081072)57.2/54:0.056271,(WP_2148174361_Exiguobacterium_sp_s59:0.292952,(WP_2147991711_Exiguobacterium_sp_s50:0.358631,WP_2147517141_Exiguobacterium_sp_J17977:0.297709)24.1/90:0.040418)99.2/100:0.120069)95.4/82:0.060342)97/82:0.078263,((WP_2118006821_Proteiniclasticum_sp_BAD10:0.315857,((WP_0347785961_Exiguobacterium_mexicanum:0.022052,(WP_2147368861_Exiguobacterium_sp_s162:0.021495,WP_2148724631_Exiguobacterium_sp_s140:0.044475)45.9/95:0.018471)99.8/100:0.098021,((WP_0579978381_Fredinandcohnia_humi:0.124337,WP_1688656851_Bacillus_sp_RO1:0.067950)95.9/81:0.041114,(WP_0662454071_Fictibacillus_phosphorivorans:0.073327,WP_1971289551_Fictibacillus_sp_5RED26:0.105874)15.9/75:0.019146)91.6/85:0.044621)99.9/100:0.175171)59.6/88:0.056961,(WP_1678332071_Mesobacillus_selenatarsenatis:0.412309,((WP_0058298111_Brevibacillus_agri:0.115101,WP_1451395231_Paenibacillus_sp_Y412MC10:0.076905)100/100:0.299483,SDS987881_Paenibacillaceae_bacterium_GAS479:0.170950)71/100:0.049677)74.8/77:0.071484)99.6/69:0.127964)18.8/7:0.031904)43.7/9:0.026815,((WP_2020793451_Bacillus_sp_YIM_B00319:0.299317,WP_0137779531_Tepidanaerobacter_acetatoxydans:0.306115)89.1/100:0.075773,MBS40544561_Thermaerobacter_sp:0.563873)88.2/89:0.080797)99.8/99:0.101708,((WP_1341144511_Orenia_marismortui:0.319099,WP_2068109301_Desulfitobacterium_sp_PLL0:0.395668)71.7/98:0.086093,(((WP_1612569721_Heliomicrobium_undosum:0.077535,(WP_1612572131_Heliomicrobium_undosum:0.095805,(WP_1612616241_Heliomicrobium_gestii:0.033372,WP_1612616251_Heliomicrobium_gestii:0.028333)52.8/99:0.038833)92.3/100:0.050710)86.6/100:0.022542,(WP_1612569761_Heliomicrobium_undosum:0.036492,(WP_1612616221_Heliomicrobium_gestii:0.021062,WP_1612616231_Heliomicrobium_gestii:0.000002)79.8/100:0.022072)87/100:0.028843)99.1/100:0.116764,((WP_1880395751_Heliobacterium_chlorum:0.102157,WP_1880395771_Heliobacterium_chlorum:0.000002)18.4/84:0.055571,WP_1880395761_Heliobacterium_chlorum:0.115637)99.4/100:0.144628)99.1/100:0.169872)75.3/94:0.072483)90.6/94:0.034296,(((((((((HHT428661_Hag_Firmicutes_bacterium:0.181131,(MBO24853021_Firmicutes_bacterium:0.051981,MBO25220981_Firmicutes_bacterium:0.003826)100/100:0.323784)92.2/100:0.124138,WP_0732553401_Hag_Caldanaerovirga_acetigignens:0.154200)100/100:0.212903,(WP_0132763541_Thermosediminibacter_oceani:0.169326,(WP_1030766461_Petrotoga_mexicana:0.095135,WP_2026953171_Petrotoga_sp_8T1HF07NaAc61:0.081348)100/100:0.229177)86.1/100:0.048841)84.1/99:0.046034,MBC70774551_Synergistales_bacterium:0.261408)79/99:0.064983,(HHX880671_Firmicutes_bacterium:0.228054,NLI700421_Firmicutes_bacterium:0.472841)92.1/100:0.132791)84/100:0.081047,(((HAG073361_Peptococcaceae_bacterium:0.000002,KUK414541_partial_Clostridia_bacterium_62_21:0.000002)99.6/100:0.170959,HIE132551_Desulfotomaculum_sp:0.196957)95.5/100:0.091805,(MBE35985141_Limnochordaceae_bacterium:0.272137,(((((PHJ139841_Fervidobacterium_sp_SC_NGM5_G05:0.000002,WP_1645416081_Fervidobacterium_sp_2310opik2:0.014403)74/100:0.003198,WP_0119946271_Fervidobacterium_nodosum:0.002515)100/100:0.095778,(PHJ139851_Fervidobacterium_sp_SC_NGM5_G05:0.010299,WP_1645416071_Fervidobacterium_sp_2310opik2:0.001419)99.6/100:0.071869)98.7/100:0.097782,WP_1015109481_Thermotoga_sp_KOL6:0.091964)100/100:0.215092,(((WP_0472658781_MULTISPECIES_unclassified_Marinitoga:0.044609,WP_1294087041_Marinitoga_lauensis:0.035016)100/100:0.158371,WP_2050986871_Marinitoga_litoralis:0.126028)82.7/100:0.057673,WP_2050999771_Marinitoga_litoralis:0.128507)100/100:0.337110)99.1/100:0.194180)96.1/100:0.152262)95.6/100:0.127006)68.1/60:0.067730,(WP_1270172481_Anoxybacter_fermentans:0.218957,(WP_2067077171_Koleobacter_methoxysyntrophicus:0.274554,((MBU70064091_Peptococcaceae_bacterium_DYL19:0.257564,(WP_0131216151_Thermincola_potens:0.113059,WP_0522173541_Thermincola_ferriacetica:0.117069)99.2/100:0.159033)73.5/100:0.052324,(MBX63783251_Clostridia_bacterium:0.241539,(WP_0181321841_Effusibacillus_pohliae:0.220333,((WP_0874558181_Hag_Tumebacillus_avium:0.128105,((WP_0874558191_Tumebacillus_avium:0.042740,WP_0874558201_Tumebacillus_avium:0.118706)52.1/47:0.031128,(WP_0942351971_Tumebacillus_algifaecis:0.000002,WP_0942351981_Tumebacillus_algifaecis:0.004977)99.7/100:0.126257)30.2/49:0.034350)59.6/85:0.049531,WP_1329441311_Tumebacillus_sp_BK434:0.193680)98.8/100:0.136528)98.2/100:0.119443)86.4/100:0.043062)91.7/100:0.076807)90.1/100:0.097471)96.9/99:0.097058)77.5/83:0.052996,(PKM824041_Firmicutes_bacterium_HGWFirmicutes14:0.359925,HBK851971_Firmicutes_bacterium:0.456223)80.9/16:0.065156)83.7/12:0.040681,(((NPV427401_Firmicutes_bacterium:0.288804,(((((MTI592671_Firmicutes_bacterium:0.236614,MTI592691_Firmicutes_bacterium:0.081165)96.5/100:0.118139,WP_0687155741_Orenia_metallireducens:0.211093)99.5/100:0.199334,(WP_0190053201_Cohnella_laeviribosi:0.412585,(WP_0912324481_Fontibacillus_panacisegetis:0.081895,WP_2204827071_Fontibacillus_solani:0.029890)99.4/100:0.237994)99.9/100:0.274704)75.6/85:0.044514,(HHS787051_bacterium:0.346565,MSS736971_Candidatus_Latescibacteria_bacterium:0.550035)100/100:0.299158)82.6/84:0.037929,WP_0159234271_Halothermothrix_orenii:0.377960)93.8/100:0.082944)94.1/84:0.061154,MBE35779151_Limnochordales_bacterium:0.750313)0.8/7:0.028281,(((ADU503081_Thermaerobacter_marianensis_DSM_12885:0.000002,WP_0425007981_Thermaerobacter_marianensis:0.000002)99.9/100:0.269439,PZN059271_Firmicutes_bacterium:0.119458)100/100:0.360484,((HHT858791_Firmicutes_bacterium:0.279819,MBP86145681_Firmicutes_bacterium:0.433875)97.2/100:0.151414,((HHW181131_Firmicutes_bacterium:0.183131,QUL986791_MAG_Firmicutes_bacterium:0.181011)96.6/100:0.111052,(HHW263151_Firmicutes_bacterium:0.227413,HHX294331_Firmicutes_bacterium:0.230437)98/100:0.146000)90.7/100:0.056474)94.5/100:0.077825)87.5/98:0.080214)87.3/9:0.041198)91.2/79:0.037470)95/86:0.051271,(((((ACX514201_Ammonifex_degensii_KC4:0.005236,WP_0414589431_Ammonifex_degensii:0.000002)54.3/100:0.017224,WP_1157919061_Ammonifex_thiophilus:0.020793)99.1/100:0.102722,WP_0846644381_Thermanaeromonas_toyohensis:0.095845)99.5/100:0.144075,((((HHW135671_Firmicutes_bacterium:0.185946,MBI28744781_Firmicutes_bacterium:0.285168)70.7/69:0.084363,((HHY950491_Firmicutes_bacterium:0.288272,WP_1976865901_Thermanaeromonas_toyohensis:0.626552)78.6/69:0.039051,HHY373861_Clostridia_bacterium:0.305648)79.3/69:0.033107)95.4/98:0.071655,WP_2210386001_Gelria_sp_Kuro4:0.194291)50.5/87:0.033487,WP_2113281711_Thermodesulfitimonas_autotrophica:0.147649)94/97:0.096890)78.1/96:0.057020,(WP_0758590341_Carboxydothermus_pertinax:0.194879,(WP_0758663141_Carboxydothermus_islandicus:0.166759,(WP_0113439041_Carboxydothermus_hydrogenoformans:0.000002,WP_0280520791_Carboxydothermus_ferrireducens:0.010235)100/100:0.331994)61.1/99:0.063375)98.3/100:0.112550)96.8/95:0.101975)88.7/95:0.043443)91.4/89:0.064393,(((HDP706081_Actinobacteria_bacterium:0.048021,HIH968311_Thermoplasmata_archaeon:0.187015)100/100:0.277011,((HGB854981_Actinobacteria_bacterium:0.048415,MBC72540151_Actinobacteria_bacterium:0.066568)99.7/100:0.138921,(MBC72300531_Actinobacteria_bacterium:0.097224,(NPV583601_Actinobacteria_bacterium:0.003067,NPV583621_Actinobacteria_bacterium:0.000002)99.3/100:0.076014)99.2/100:0.125466)99.7/100:0.195788)58/100:0.065204,MBE35744531_Firmicutes_bacterium:0.382664)90.3/100:0.076770)58.5/89:0.040871,(((WP_0129315641_Conexibacter_woesei:0.104347,WP_0129315671_Conexibacter_woesei:0.127437)97.3/100:0.122149,WP_1833387421_Conexibacter_arvalis:0.154204)96.6/100:0.127070,WP_0229299191_Patulibacter_americanus:0.290875)100/100:0.363158)91.7/95:0.082707,(((QGN594571_Tetrasphaera_sp_HKS02:0.005299,WP_1959080661_Tetrasphaera_sp_HKS02:0.000002)99.9/100:0.176523,(((WP_0065042151_Austwickia_chelonae:0.020936,WP_0065042171_Austwickia_chelonae:0.059343)99.6/100:0.131833,((WP_1150312151_Dermatophilus_congolensis:0.210742,WP_2104244831_Mobilicoccus_sp_NJES13:0.105885)95.7/100:0.093677,WP_2083038371_Dermatophilus_congolensis:0.146739)92.3/100:0.081026)75.6/100:0.054222,WP_1161151241_Austwickia_chelonae:0.466161)74.3/98:0.107743)99.4/100:0.180356,(((((((((((((MBE14287591_Nocardioides_sp_OAE577:0.005565,WP_0568966451_MULTISPECIES_unclassified_Nocardioides:0.005555)80.6/100:0.005550,WP_2070091101_Nocardioides_aromaticivorans:0.005602)92.6/100:0.017253,WP_0365474301_Nocardioides_aromaticivorans:0.011259)87.1/100:0.011125,WP_0567475361_Nocardioides_sp_Root190:0.016857)88.7/98:0.011291,((WP_1365624501_Nocardioides_caeni:0.011896,WP_0286572641_MULTISPECIES_unclassified_Nocardioides:0.161292)95.2/100:0.028684,WP_1823795521_Nocardioides_sp_WS12:0.034346)0/36:0.000002)84/92:0.017721,(WP_0567131061_MULTISPECIES_unclassified_Nocardioides:0.046524,WP_1796664491_Nocardioides_thalensis:0.190164)89.6/84:0.032730)96.4/88:0.100528,((WP_0386771271_Pimelobacter_simplex:0.000002,(WP_2158133371_Pimelobacter_sp_301:0.005695,WP_1410039811_Nocardioides_humi:0.023010)78/86:0.005687)0/46:0.000002,WP_1412671281_Pimelobacter_simplex:0.005659)96.6/97:0.093007)100/100:0.269485,(NTW408151_Cellulomonadaceae_bacterium:0.221250,(WP_2039298351_Virgisporangium_ochraceum:0.143336,WP_2039854681_Virgisporangium_aurantiacum:0.121902)99.8/100:0.211911)99.2/100:0.221486)63.7/92:0.079277,((((MBI49407241_Actinobacteria_bacterium:0.005395,WP_0883200711_Kineosporia_sp_R_H_3:0.000002)75.7/100:0.010824,WP_0882818381_Kineosporia_sp_A_224:0.000002)99.5/100:0.146073,WP_1891128461_Pilimelia_terevasa:0.254309)97.9/100:0.114854,MBT82280341_Dactylosporangium_sp:0.275977)94.1/98:0.118515)83.1/90:0.063421,(WP_1521935911_Georgenia_subflava:0.440998,(MQA345561_Modestobacter_roseus:0.467972,NEL555351_Modestobacter_sp_CPCC_205119:0.244861)99.1/100:0.393558)60.1/33:0.054792)83.1/34:0.052400,(WP_1086642351_Euzebya_rosea:0.129767,(WP_1086642361_Euzebya_rosea:0.014923,WP_1145940181_Euzebya_pacifica:0.025022)99.9/100:0.172854)100/100:0.298651)68.1/42:0.040073,(MBU43374951_Actinobacteria_bacterium:0.352258,(PID541931_Micrococcales_bacterium:0.000002,PIE265721_Micrococcales_bacterium:0.000002)100/100:0.343042)96.9/61:0.132561)96.2/99:0.143959,HEC099671_Acidimicrobiales_bacterium:0.543609)96/100:0.119062)54.6/78:0.043440)100/100:0.383064,(((((CED720471_Aliivibrio_wodanis:0.000002,VVV047681_B_Aliivibrio_wodanis:0.002885)99.8/100:0.105887,WP_1516547041_Aliivibrio_finisterrensis:0.054198)100/100:0.180979,(((((GAL331681_Vibrio_maritimus:0.079380,WP_1024676201_MULTISPECIES_unclassified_Vibrio:0.105186)100/100:0.164699,((WP_0382293431_MULTISPECIES_Vibrio:0.000002,WP_0964424361_Vibrio_mediterranei:0.005849)87.2/100:0.007256,WP_0636064071_Vibrio_barjaei:0.004551)96/100:0.047514)94.6/90:0.080680,((((WP_0060699521_MULTISPECIES_Vibrio:0.000002,WP_0636058431_partial_Vibrio_barjaei:0.002913)82.8/94:0.002901,WP_0888761121_Vibrio_mediterranei:0.000002)80.9/90:0.002901,(WP_0624579671_Vibrio_mediterranei:0.002899,(WP_0624581481_Vibrio_mediterranei:0.000002,WP_0888760241_Vibrio_mediterranei:0.002900)0/34:0.000002)0/37:0.000002)84.6/85:0.010607,WP_0969953821_Vibrio_thalassae:0.033677)99.7/99:0.068723)94.5/88:0.053068,WP_1646476871_Vibrio_astriarenae:0.170281)59.9/87:0.039396,(((((WP_0098425121_Vibrio_sp_AND4:0.017033,WP_1508690911_Vibrio_fortis:0.013549)99.9/100:0.071119,WP_0142326791_MULTISPECIES_Vibrio:0.075228)94.4/100:0.039527,WP_2223052081_Vibrio_hangzhouensis:0.085699)68.1/94:0.013704,((((WP_0424840401_Vibrio_diazotrophicus:0.002968,WP_1029666551_Vibrio_diazotrophicus:0.000002)85.8/77:0.002968,(WP_1674137561_Vibrio_diazotrophicus:0.002968,WP_1882327751_Vibrio_sp_Y25:0.000002)74/78:0.005948)0/28:0.000002,WP_1029527101_Vibrio_diazotrophicus:0.000002)88.8/93:0.017350,WP_1029408641_MULTISPECIES_Vibrio:0.022784)100/100:0.102780)76.6/92:0.032231,WP_1674219981_Vibrio_hepatarius:0.077218)1.5/21:0.014344)99.8/100:0.110841)94.8/100:0.091015,(((((((((((((((((((HAS262471_Vibrio_sp:0.002976,(WP_0170932621_Vibrio_splendidus:0.000002,(WP_0610223271_Vibrio_splendidus:0.000002,WP_1081761191_Vibrio_splendidus:0.002982)84.5/100:0.002975)0/36:0.000002)95.7/99:0.011917,WP_1081184021_Vibrio_splendidus:0.002955)77.2/86:0.002965,(WP_0170841211_Vibrio_splendidus:0.000002,WP_0545416731_Vibrio_splendidus:0.002957)80.6/100:0.002964)78.6/77:0.002964,(WP_1024499501_Vibrio_splendidus:0.002961,WP_1023201541_Vibrio_sp_10N26151A7:0.002967)0/36:0.000002)0/29:0.000002,(WP_0170862661_Vibrio_splendidus:0.000002,WP_1827971151_Vibrio_sp_SG417:0.002965)0/40:0.000002)94.1/50:0.002962,WP_1081946311_Vibrio_splendidus:0.000002)0/26:0.000002,WP_1081960941_Vibrio_splendidus:0.002962)80.4/62:0.002977,(((WP_0655850411_MULTISPECIES_Vibrio:0.000002,WP_1024636461_Vibrio_splendidus:0.005959)0/32:0.000002,WP_0766459791_MULTISPECIES_Vibrio:0.002973)0/16:0.000002,(WP_1081224941_Vibrio_splendidus:0.000002,WP_1938359981_Vibrio_sp_OPT20:0.002967)85.5/100:0.002969)78.3/93:0.002976)80.5/95:0.002971,(WP_1023117321_Vibrio_lentus:0.000002,WP_1024350421_Vibrio_lentus:0.002970)84.4/98:0.002968)0/27:0.000002,WP_1042112361_Vibrio_lentus:0.002970)0/10:0.000002,(((((((WP_0545476261_Vibrio_splendidus:0.002972,WP_1146338781_Vibrio_splendidus:0.000002)78.5/98:0.002981,((WP_1022659741_Vibrio_lentus:0.000002,WP_1023492831_Vibrio_lentus:0.002985)0/47:0.000002,WP_1022866991_Vibrio_lentus:0.002983)88.4/97:0.005979)29.4/33:0.002965,(WP_0171036431_Vibrio_tasmaniensis:0.000002,WP_1353841041_Vibrio_tasmaniensis:0.005955)99.7/99:0.021019)0/10:0.000002,WP_1024853481_Vibrio_lentus:0.002973)0/8:0.000002,(((WP_0766683431_Vibrio_lentus:0.000002,WP_1025177221_Vibrio_lentus:0.002976)86.6/46:0.002975,WP_1928522191_Vibrio_lentus:0.002976)0/14:0.000002,((WP_0651109351_Vibrio_tasmaniensis:0.005939,WP_1025164611_Vibrio_splendidus:0.011964)0/24:0.000002,WP_1329699041_Vibrio_crassostreae:0.008968)0/9:0.000002)92/18:0.002977)0/7:0.000002,WP_0651031191_MULTISPECIES_Vibrio:0.000002)0/5:0.000002,(WP_1081926901_Vibrio_splendidus:0.005964,(WP_1713080561_Vibrio_splendidus:0.000002,WP_1713169771_Vibrio_splendidus:0.005952)88.1/62:0.005956)77.1/10:0.002973)0/8:0.000002)94.6/12:0.008983,(WP_0198216461_Vibrio_splendidus:0.002981,(WP_1455751681_Vibrio_crassostreae:0.002969,WP_0486612521_Vibrio_crassostreae:0.002978)0/25:0.000002)76.3/97:0.002975)87.5/14:0.005949,((WP_0486161261_Vibrio_coralliirubri:0.002978,WP_0506496071_Vibrio_sp_J231:0.002976)0/11:0.000002,(((WP_0506449731_Vibrio_sp_J212:0.002982,(WP_0610387421_Vibrio_coralliirubri:0.000002,WP_0528789251_Vibrio_coralliirubri:0.002985)86.9/92:0.002981)0/41:0.000002,WP_0506524011_Vibrio_sp_J217:0.002978)85.6/97:0.002986,WP_0506479061_Vibrio_sp_J24:0.014957)0/30:0.000002)78.3/94:0.002988)77.5/14:0.003001,(WP_0867151111_Vibrio_gigantis:0.008909,WP_2154044211_Vibrio_gigantis:0.008973)76.8/99:0.002979)95.1/14:0.019715,WP_1713694531_Vibrio_chagasii:0.011229)99.8/100:0.072576,WP_1524691321_Vibrio_sp_THAF190c:0.042487)100/100:0.109384,(((RBW640901_Vibrionales_bacterium_C3R12:0.011945,WP_1717560131_Vibrio_sp_03591:0.000002)88.7/100:0.005977,WP_1369954601_Vibrio_genomosp_F6:0.002987)78.4/100:0.003195,WP_0170542241_Vibrio_genomosp_F6:0.002793)99.9/100:0.088575)97.9/100:0.054467,(((((((WP_0424840421_Vibrio_diazotrophicus:0.002993,WP_1029666531_Vibrio_diazotrophicus:0.000002)0/54:0.000002,WP_1029527091_Vibrio_diazotrophicus:0.006007)94/94:0.006001,(WP_1029408651_Vibrio_diazotrophicus:0.000002,WP_1711378501_Vibrio_plantisponsor:0.002997)0/33:0.000002)0/17:0.000002,WP_1124048331_Vibrio_diazotrophicus:0.002996)0/71:0.000565,WP_1029630941_Vibrio_diazotrophicus:0.011470)100/100:0.178037,WP_0534095031_Vibrio_hepatarius:0.064982)23.2/92:0.042010,WP_1265747631_Vibrio_aquaticus:0.067308)97.9/100:0.060695)98.1/100:0.072209,(((WP_0044083941_Vibrio_nigripulchritudo:0.000002,WP_0459616391_Vibrio_nigripulchritudo:0.003015)82.1/100:0.003017,WP_0226139311_Vibrio_nigripulchritudo:0.000002)98.8/100:0.045589,((WP_1011128711_MULTISPECIES_Vibrio:0.005584,WP_1044020531_Vibrio_penaeicida:0.006476)94.4/100:0.015225,WP_1903337691_Vibrio_sp_S9_S30:0.006442)95.3/100:0.033068)100/100:0.127322)99.8/100:0.103213)78.7/97:0.058956,GCA_0027224551:0.395720)100/100:0.489909)93.2/100:0.110683)95.8/100:0.127597)100/100:0.346542)100/100:0.276818)97.6/100:0.025831);
	tree FliI = [&R] (ABO664511_Geobacillus_thermodenitrificans_NG802:0.000002,(ATO364501_Geobacillus_thermodenitrificans:0.000002,WP_0811570931_MULTISPECIES_Geobacillus:0.002708)83.5/96:0.002701,(WP_0781726181_MULTISPECIES_Geobacillus:0.002710,((((AMX840401_Geobacillus_subterraneus:0.000002,WP_0828165551_MULTISPECIES_Geobacillus:0.002877)93/100:0.008934,(MBB62821611_Geobacillus_subterraneus:0.003001,WP_0812068701_Geobacillus_sp_46CIIa:0.007092)73.9/57:0.003223)69.8/57:0.017070,(WP_1918122321_Cytobacillus_sp_Sa5YUA1:0.352490,(WP_0776150791_Caenibacillus_caldisaponilyticus:0.492970,((((CCQ977821_Clostridium_ultunense_Esp:0.000002,WP_0289865711_Thermicanus_aegyptius:0.002785)100/100:0.288504,MBE35954691_Hydrogenibacillus_sp:0.622028)94.4/100:0.141571,(WP_1475353761_Bacillus_marasmi:0.130895,(WP_1994195481_Bacillus_renqingensis:0.034731,WP_2026541751_Neobacillus_sp_YIM_B02564:0.060069)90.3/100:0.045018)100/100:0.373009)88.2/100:0.066221,(((((MBM76275351_Cohnella_boryungensis:0.059926,(QMV401711_Cohnella_sp_KS_22:0.044095,WP_1692796751_Cohnella_sp_MFER1:0.050066)16.8/93:0.007257)82.5/94:0.020274,WP_1306117601_Cohnella_abietis:0.047282)99.7/100:0.110310,WP_0190037581_Cohnella_laeviribosi:0.101345)98.9/100:0.097754,OUM987961_Paenibacillaceae_bacterium_ZCTH02B3:0.145508)100/100:0.230628,((((((((((((AEG153501_Desulfofundulus_kuznetsovii_DSM_6115:0.008457,WP_1663478561_Desulfofundulus_sp_TPOSR:0.002802)73.7/100:0.002941,(WP_0728686391_Desulfofundulus_thermosubterraneus:0.014350,WP_1214513241_Desulfofundulus_salinum:0.022670)50/98:0.005628)98.5/98:0.044547,(WP_0273570831_Desulfofundulus_thermocisternus:0.006291,WP_0731632281_Desulfofundulus_australicus:0.001954)99.7/100:0.069563)96.8/100:0.057288,WP_2112300841_Desulfovirgula_thermocuniculi:0.185690)97.3/100:0.084206,WP_0666706541_Desulfotomaculum_copahuensis:0.259940)83.8/98:0.075585,((WP_0924817761_Desulfoscipio_geothermicus:0.117954,WP_1665116211_Desulfallas_thermosapovorans:0.181546)100/100:0.241668,WP_0261767151_Desulfurispora_thermophila:0.336346)84.4/99:0.072167)85.2/96:0.056006,(OPX885791_Pelotomaculum_sp_PtaBBin117:0.303631,((MBO81375101_Desulfotomaculum_sp:0.148768,(WP_2077548641_Desulfohalotomaculum_tongense:0.099925,WP_0315180861_Desulfohalotomaculum_alkaliphilum:0.151620)82/100:0.038792)99.4/100:0.148342,((RYD030781_Desulfotomaculum_aquiferis:0.194685,WP_0138412861_Desulfotomaculum_ruminis:0.067587)94.6/100:0.048524,((WP_0118787131_Desulfotomaculum_reducens:0.112337,WP_0729123811_Desulfotomaculum_aeronauticum:0.088000)62.2/97:0.022649,WP_0732396911_Desulfotomaculum_putei:0.087945)82.5/97:0.033129)99.7/100:0.161531)99.5/100:0.163595)19.3/53:0.071095)26.5/45:0.072979,((HDY117851_Firmicutes_bacterium:0.190826,MBO81297371_Peptococcaceae_bacterium:0.345485)98.9/100:0.153787,((RJX202571_Ammonifex_sp:0.170443,WP_1239316361_Thermodesulfitimonas_autotrophica:0.064400)95.6/100:0.072879,(WP_0157399951_Ammonifex_degensii:0.018367,WP_1157916681_Ammonifex_thiophilus:0.029696)100/100:0.201887)99.8/100:0.212079)99.7/100:0.165717)88.9/99:0.070253,((((GAW929191_Calderihabitans_maritimus:0.000002,WP_2028200291_Calderihabitans_maritimus:0.003135)100/100:0.341009,MBC73416881_Clostridia_bacterium:0.424639)50.3/97:0.059929,((HHT012571_Firmicutes_bacterium:0.356427,((KUK119701_Moorella_sp_60_41:0.080069,(MBE35804851_Thermoanaerobacteraceae_bacterium:0.002965,WP_1732991021_Thermanaeromonas_sp_C210:0.020018)0/43:0.000002)100/100:0.243592,(((((OIQ595791_Moorella_thermoacetica:0.000002,WP_2181612551_Moorella_thermoacetica:0.002955)99.4/100:0.017771,(WP_0113922951_Moorella_thermoacetica:0.000002,WP_0715218861_Moorella_thermoacetica:0.002841)84.9/80:0.002841)0/40:0.000002,WP_0715204741_Moorella_thermoacetica:0.000002)76.5/93:0.002917,(WP_0695888321_Moorella_thermoacetica:0.002835,(WP_0715413601_Moorella_thermoacetica:0.000002,WP_0257742031_Moorella_thermoacetica:0.008606)37.9/86:0.002837)77.7/77:0.002777)99.2/100:0.088090,((WP_0549378291_MULTISPECIES_Moorella:0.002658,WP_0622829351_Moorella_mulderi:0.005851)94.6/100:0.029833,(WP_1562738511_Moorella_glycerini:0.018221,((WP_1412656251_Moorella_sp_E308F:0.002780,WP_1413041851_Moorella_sp_E306M:0.002780)92.3/100:0.020508,WP_1060059771_Moorella_humiferrea:0.155617)99/100:0.037471)87.6/99:0.018290)99.2/100:0.078217)96.6/100:0.079132)60.5/99:0.051695)99.8/100:0.154287,MBC73470701_Clostridia_bacterium:0.446677)94.4/99:0.096728)40.7/93:0.025789,((HHU315261_Clostridia_bacterium:0.217502,TDF699881_Zhaonella_formicivorans:0.184707)99.6/100:0.193486,(HHW078011_Clostridia_bacterium:0.046065,HHY590501_Clostridia_bacterium:0.031098)100/100:0.272040)97.3/100:0.112454)89.8/99:0.060023)86.6/97:0.062059,WP_0522201941_Clostridium_homopropionicum:0.590895)98.5/100:0.130570,(((((((((((ADI017351_Syntrophothermus_lipocalidus_DSM_12680:0.000002,WP_1482166141_Syntrophothermus_lipocalidus:0.002729)77.5/100:0.002458,NSW824091_Syntrophothermus_sp:0.002769)100/100:0.321634,(NLW446211_Syntrophomonadaceae_bacterium:0.024751,NLW630041_Syntrophomonadaceae_bacterium:0.060612)100/100:0.320171)99.7/100:0.179021,(HHW403401_Syntrophomonadaceae_bacterium:0.258101,KUK315221_FliI_Thermoanaerobacterales_bacterium_50_218:0.263346)99.7/100:0.167343)85.5/97:0.043030,((NLC080421_Syntrophomonadaceae_bacterium:0.190770,NLK512591_Syntrophomonadaceae_bacterium:0.183150)99.1/100:0.139794,NPV259221_Firmicutes_bacterium:0.283318)88.8/100:0.086047)93.1/97:0.058849,(((WP_0122832801_Heliomicrobium_modesticaldum:0.015042,WP_1612620491_Heliomicrobium_gestii:0.049171)99.7/100:0.091437,(WP_1554748641_Heliobacterium_mobile:0.017706,WP_1880385281_Heliobacterium_chlorum:0.022354)100/100:0.142641)27.4/87:0.042506,(WP_1516178421_Heliorestis_acidaminivorans:0.123461,WP_1537254141_Heliorestis_convoluta:0.105215)99.6/100:0.130646)99.7/100:0.175170)61.9/92:0.045919,PKM808421_Firmicutes_bacterium_HGWFirmicutes14:0.367215)86.4/88:0.046545,(((TDX519321_Orenia_marismortui:0.000002,WP_0261890301_Orenia_marismortui:0.007893)79.6/100:0.002766,WP_1341162671_Orenia_marismortui:0.000002)100/100:0.208740,((WP_0132785931_Acetohalobium_arabaticum:0.045078,WP_2049891151_Sporohalobacter_salinus:0.046477)99.8/100:0.105489,WP_0788098901_Selenihalanaerobacter_shriftii:0.106286)99.8/100:0.153874)100/100:0.230757)98.1/89:0.096054,(((((((GBG563011_Sporomusaceae_bacterium_FL31:0.078350,WP_0920683431_Dendrosporobacter_quercicolus:0.124829)46.3/89:0.043991,((MBP26294051_Firmicutes_bacterium:0.047476,WP_1109532721_Massilibacillus_massiliensis:0.064870)98.8/100:0.079103,(MBP72543901_Negativicutes_bacterium:0.003232,MBP86293701_Negativicutes_bacterium:0.001828)100/100:0.110609)98.2/100:0.073194)95.2/100:0.053674,((MBC80161141_Sporomusaceae_bacterium:0.058300,MBP26286141_Firmicutes_bacterium:0.037880)98.5/100:0.063469,((WP_0079348691_MULTISPECIES_Pelosinus:0.000002,WP_0079502121_Pelosinus_fermentans:0.002607)95.8/100:0.019784,WP_0079536361_Pelosinus_fermentans:0.011660)100/100:0.104350)99/100:0.081777)83.7/94:0.031920,(((((MBP26625941_Firmicutes_bacterium:0.017061,((WP_0211675781_Sporomusa_ovata:0.010676,WP_1450994121_Sporomusa_sp_KB1:0.010585)0/93:0.000352,WP_0946076081_Sporomusa_silvacetica:0.007618)75.4/96:0.004334)100/100:0.108394,(SCM804641_uncultured_Sporomusa_sp:0.022178,WP_0757550521_MULTISPECIES_Sporomusa:0.005288)100/100:0.080172)86.5/61:0.014568,(WP_0845754291_Sporomusa_malonica:0.050700,WP_1443500931_Sporomusa_termitida:0.094883)32/61:0.011788)98.5/100:0.071091,(WP_1320746261_Anaerospora_hongkongensis:0.141579,WP_1226290051_Lucifera_butyrica:0.291437)65.5/49:0.047163)82.2/49:0.024680,((MBP26424181_Firmicutes_bacterium:0.123875,MBP26502111_Firmicutes_bacterium:0.116687)91.3/100:0.049605,MBP26531201_Firmicutes_bacterium:0.112573)100/100:0.287560)11.6/43:0.014709)94.2/95:0.080829,(((SEO815941_Propionispora_vibrioides:0.000002,WP_1771734781_Propionispora_vibrioides:0.000002)80.5/100:0.006425,(SHI673481_Propionispora_hippei_DSM_15287:0.000002,WP_1881281901_Propionispora_hippei:0.000002)89.3/100:0.014907)100/100:0.137033,WP_0542602461_Propionispora_sp_2237:0.128093)89.7/100:0.044146)100/100:0.176582,WP_0786652951_MULTISPECIES_Carboxydocella:0.429159)86.1/75:0.044007,(((((HBE802581_Firmicutes_bacterium:0.113038,HBF366371_Firmicutes_bacterium:0.128975)98.8/100:0.109611,(NLW477981_Firmicutes_bacterium:0.101612,NLY747901_Firmicutes_bacterium:0.037409)99.9/100:0.164280)73.1/100:0.061381,WP_1320147791_Hydrogenispora_ethanolica:0.271496)97.8/100:0.112093,((((((HBG172231_Firmicutes_bacterium:0.002592,HBT171261_Firmicutes_bacterium:0.002592)78.3/100:0.002590,HBK677311_Firmicutes_bacterium:0.000002)99.7/100:0.129293,NLW562231_Firmicutes_bacterium:0.203370)16.2/89:0.025596,((HBL368561_Firmicutes_bacterium:0.002644,HBR283721_Firmicutes_bacterium:0.004837)100/100:0.121613,((HHT486591_Firmicutes_bacterium:0.071060,NLY912221_Firmicutes_bacterium:0.119238)85.5/100:0.044604,(((HHT063461_Hydrogenispora_sp:0.009194,NLM372161_Firmicutes_bacterium:0.013704)97.1/100:0.028080,(NLC531891_Firmicutes_bacterium:0.037838,(NLM369751_Firmicutes_bacterium:0.047111,WP_1813405261_Capillibacterium_thermochitinicola:0.029435)92.1/100:0.018209)90.7/100:0.025929)77.6/100:0.019522,NLW593331_Firmicutes_bacterium:0.073494)99.8/100:0.085104)36.8/96:0.033277)99.6/100:0.124572)99.9/100:0.177718,(HHU821181_Firmicutes_bacterium:0.066621,NLY889241_Firmicutes_bacterium:0.065459)100/100:0.221768)96.1/100:0.090449,HHZ198821_Firmicutes_bacterium:0.231197)97.7/100:0.118380)99.5/100:0.153736,(((((((HHT419541_Firmicutes_bacterium:0.082021,NLO951731_Firmicutes_bacterium:0.079677)87.1/100:0.042377,HHW716221_Firmicutes_bacterium:0.043396)98.7/100:0.072253,(HHT679961_Firmicutes_bacterium:0.091630,NLL483831_Firmicutes_bacterium:0.091375)99.5/100:0.089838)93.2/100:0.065163,(HHY145411_Firmicutes_bacterium:0.116731,NLO659051_Firmicutes_bacterium:0.089966)98.6/100:0.092649)99.7/100:0.153209,(HHY098361_Firmicutes_bacterium:0.155889,NLJ812101_Firmicutes_bacterium:0.211444)0/34:0.034872)96.5/100:0.125154,NLM405231_Firmicutes_bacterium:0.224577)100/100:0.200402,(((HHV931811_Firmicutes_bacterium:0.082624,(NLA573091_Firmicutes_bacterium:0.039456,(NLY305271_Firmicutes_bacterium:0.052369,(NLY525151_Firmicutes_bacterium:0.038003,NLJ697541_Firmicutes_bacterium:0.071746)0/12:0.012422)94.9/100:0.026298)74.8/100:0.009236)98.8/100:0.098398,(NMB132231_Firmicutes_bacterium:0.121165,(NMB448671_Firmicutes_bacterium:0.100318,NMB261571_Firmicutes_bacterium:0.296407)63.9/100:0.039064)95.2/100:0.082922)100/100:0.292833,(NLM942931_Firmicutes_bacterium:0.052925,NLN159931_Firmicutes_bacterium:0.028339)100/100:0.385040)95.3/97:0.140904)94.2/91:0.086625)68.9/66:0.034935)19.5/53:0.019990)90.8/57:0.047456,(((((((((GBC954091_bacterium_HR16:0.000002,HED609831_Armatimonadetes_bacterium:0.000002)96.5/100:0.029664,(HDY320071_Armatimonadetes_bacterium:0.020401,HGF378301_Armatimonadetes_bacterium:0.048114)91.6/100:0.041589)81.9/100:0.021883,NSW781511_Chthonomonadetes_bacterium:0.028463)100/100:0.317929,(HHS408541_Chthonomonas_sp:0.274840,WP_0164826051_Chthonomonas_calidirosea:0.367828)68/99:0.094106)98.5/100:0.119977,(HGG141011_Armatimonadetes_bacterium:0.251232,(HGN991281_Armatimonadetes_bacterium:0.392952,HGX955171_Armatimonadetes_bacterium:0.319379)78.6/100:0.057492)98.5/100:0.091669)94/90:0.067974,((((HAI873301_Firmicutes_bacterium:0.033876,MBP78924161_Firmicutes_bacterium:0.041471)99.7/100:0.122061,((HAN871601_Firmicutes_bacterium:0.002484,NLH875761_Firmicutes_bacterium:0.000002)99.1/100:0.071220,HHY625701_Firmicutes_bacterium:0.079882)97/100:0.077222)100/100:0.311187,(((HDP696111_Actinobacteria_bacterium:0.076624,HIH961651_Thermoplasmata_archaeon:0.133765)99.8/100:0.133942,(HDW920191_Actinobacteria_bacterium:0.149828,((NCO660141_Solirubrobacter_sp:0.002704,OIO856351_Actinobacteria_bacterium_CG2_30_50_142:0.000002)99.7/100:0.100922,MBS39083721_Actinobacteria_bacterium:0.216349)74.6/100:0.042248)99.6/100:0.119684)98.2/100:0.093230,((MBD32463491_Candidatus_Omnitrophica_bacterium:0.382276,PIU653291_Armatimonadetes_bacterium_CG07_land_8_20_14_0_80_40_9:0.378850)73.6/100:0.070567,((HHY476721_Firmicutes_bacterium:0.196190,NPV787771_Firmicutes_bacterium:0.224035)94.9/100:0.096186,MBC70840781_Firmicutes_bacterium:0.363048)99.8/100:0.157701)82.3/99:0.029008)85.7/98:0.025556)82.8/96:0.023837,NLU406781_Firmicutes_bacterium:0.353669)66.9/91:0.028687)87.8/76:0.030691,(((((((((HHY906431_Clostridiales_bacterium:0.190374,((WP_0539577741_Inediibacterium_massiliense:0.015633,WP_1295969251_Anaerophilus_nitritogenes:0.032916)99.9/100:0.086659,(WP_1322417411_Marinisporobacter_balticus:0.112307,(WP_2182828461_Crassaminicella_sp_14321:0.020730,WP_2230392521_Crassaminicella_profunda:0.045104)84.4/100:0.023284)97.2/100:0.054492)97.2/100:0.061666)68.2/69:0.025699,WP_0685561671_Thermotalea_metallivorans:0.158747)52.2/70:0.036838,(WP_0699738341_Geosporobacter_ferrireducens:0.073396,WP_1109399321_Geosporobacter_subterraneus:0.059232)99.9/100:0.111164)99.7/100:0.107501,(((KAB35313861_Alkaliphilus_serpentinus:0.000002,WP_1929296501_Alkaliphilus_serpentinus:0.000002)100/100:0.131449,(WP_0915404901_Alkaliphilus_peptidifermentans:0.067701,WP_1518605111_Alkaliphilus_pronyensis:0.092019)99.5/100:0.083506)99.5/100:0.118563,(WP_2123781841_Alkaliphilus_sp_B6464:0.003776,WP_2164181431_Alkaliphilus_sp_MSJ5:0.006951)100/100:0.198056)96.4/100:0.080489)31.7/46:0.025192,WP_0727230041_Tepidibacter_thalassicus:0.261435)93.3/100:0.058099,(((KNF088131_subunit_beta_Gottschalkia_purinilytica:0.000002,WP_0503549111_Gottschalkia_purinilytica:0.000002)100/100:0.193585,(SCG834521_Proteiniborus_sp_DW1:0.000002,WP_0743503521_Proteiniborus_sp_DW1:0.000002)99.9/100:0.179786)97.6/100:0.091506,((WP_0351628051_Caloranaerobacter_azorensis:0.002533,WP_0731948241_Caloranaerobacter_azorensis:0.000002)97.7/100:0.038561,(WP_0548702901_Caloranaerobacter_sp_TR13:0.039224,WP_0696496111_Caloranaerobacter_ferrireducens:0.031147)70.3/83:0.010434)100/100:0.183933)98/100:0.087916)98.3/100:0.087883,((NSW898851_Firmicutes_bacterium:0.344045,(MBE58130211_Clostridiales_bacterium:0.236202,MBP32845221_Clostridia_bacterium:0.225201)99.8/100:0.241033)75.1/98:0.049220,NLY424581_Clostridiaceae_bacterium:0.368616)45.5/74:0.058786)90.2/76:0.060053,((NPV430481_Firmicutes_bacterium:0.033583,WP_2067072161_Koleobacter_methoxysyntrophicus:0.012096)100/100:0.353831,((NLY612671_Clostridiales_bacterium:0.375849,NLO827541_Clostridiales_bacterium:0.449292)93.3/99:0.117181,((WP_0132758991_Thermosediminibacter_oceani:0.041335,WP_1488655791_Thermosediminibacter_litoriperuensis:0.039044)99.2/100:0.123214,WP_0732534391_Caldanaerovirga_acetigignens:0.135992)100/100:0.370227)6.9/37:0.034467)85.5/75:0.050892)99.6/98:0.108063,((OGH963231_Candidatus_Margulisbacteria_bacterium_GWD2_39_127:0.387939,(((HHW194131_Firmicutes_bacterium:0.010368,QUL985971_MAG_Firmicutes_bacterium:0.000002)100/100:0.197346,HHW277321_Firmicutes_bacterium:0.258078)77.8/100:0.082119,MBP86133981_Firmicutes_bacterium:0.211218)100/100:0.472576)89.8/87:0.082965,MBU06863541_Candidatus_Margulisbacteria_bacterium:0.609829)85.3/83:0.044969)78.1/74:0.034035)74.8/87:0.029548,(MBV84247011_Candidatus_Eremiobacteraeota_bacterium:0.246716,((MBV84889431_Candidatus_Eremiobacteraeota_bacterium:0.127607,MBV86370821_Candidatus_Eremiobacteraeota_bacterium:0.105018)95.3/100:0.047894,MBV92698161_Candidatus_Eremiobacteraeota_bacterium:0.106179)94.9/100:0.088592)100/100:0.299119)81.7/88:0.030341,((((((((((CUS768241_Candidatus_Kryptonium_thompsoni:0.000002,WP_1766962211_Candidatus_Kryptonium_thompsoni:0.000002)37.8/98:0.002518,CUS980731_Candidatus_Kryptonium_thompsoni:0.000002)98.8/99:0.042875,CUU096751_Candidatus_Kryptobacter_tengchongensis:0.073637)95.3/100:0.042864,WP_1409451501_Candidatus_Thermokryptus_mobilis:0.053975)100/100:0.319721,(HDX423771_Chlorobi_bacterium:0.527256,MBK92485841_Ignavibacteria_bacterium:0.384662)99.6/100:0.231071)82.5/93:0.033838,HET560591_Ignavibacteria_bacterium:0.547503)92.2/93:0.059828,(((HFE523841_Bacteroidetes_bacterium:0.054790,NOZ557211_Calditrichaeota_bacterium:0.004614)98.6/100:0.118503,HHS773571_bacterium:0.221139)100/100:0.278290,HIE048411_Candidatus_Latescibacteria_bacterium:0.518304)89.8/95:0.068960)87.1/92:0.039151,(((((((((HCK097631_Candidatus_Latescibacteria_bacterium:0.002227,MBE817691_Gemmatimonadetes_bacterium:0.000002)99.7/100:0.084831,MBS128461_Gemmatimonadetes_bacterium:0.069277)100/100:0.150452,MBK366421_Gemmatimonadetes_bacterium:0.152270)94.2/100:0.065643,MBB280191_Gemmatimonadetes_bacterium:0.250397)99.7/100:0.148638,OGG568241_Candidatus_Handelsmanbacteria_bacterium_RIFCSPLOWO2_12_FULL_64_10:0.271031)99.4/100:0.134408,((HID956191_Candidatus_Latescibacteria_bacterium:0.250582,RKY683261_Candidatus_Latescibacteria_bacterium:0.204299)92.8/100:0.083263,MBC71871971_Calditrichaeota_bacterium:0.512413)45.2/98:0.036787)85.8/90:0.045866,(HDN844411_Candidatus_Aerophobetes_bacterium:0.233177,(RLE079411_Candidatus_Aerophobetes_bacterium:0.108099,RLE080631_Candidatus_Aerophobetes_bacterium:0.077584)100/100:0.190750)100/100:0.291907)90/93:0.044636,(MBI45298881_Candidatus_Latescibacteria_bacterium:0.439512,((((((HIG576981_Candidatus_Handelsmanbacteria_bacterium:0.015228,(MBT53246721_Gemmatimonadetes_bacterium:0.000002,MBT69063791_Gemmatimonadetes_bacterium:0.002374)93.4/100:0.016962)98.4/100:0.063329,MBN636721_Gemmatimonadetes_bacterium:0.086030)95.2/100:0.075885,MAN234751_Gemmatimonadetes_bacterium:0.474962)88.3/95:0.065902,MBT45025251_Gemmatimonadetes_bacterium:0.153110)87.5/92:0.052464,MBN983711_Gemmatimonadetes_bacterium:0.257068)38.1/74:0.016587,((((((MBD067931_Gemmatimonadetes_bacterium:0.007899,MBI925341_Gemmatimonadaceae_bacterium:0.013178)0/39:0.000002,MBU075141_Gemmatimonadetes_bacterium:0.010617)99.9/100:0.056531,MBT33423441_Gemmatimonadetes_bacterium:0.067039)49.9/99:0.021244,((MBT41013021_Gemmatimonadetes_bacterium:0.000002,MBT46117931_Gemmatimonadetes_bacterium:0.000002)0/38:0.000002,MBT66267481_Gemmatimonadetes_bacterium:0.002956)94.3/100:0.048786)99.9/100:0.171801,GCA_0093914151:0.308094)97.8/100:0.101568,MBM32779891_Candidatus_Handelsmanbacteria_bacterium:0.329469)75.9/82:0.026092)100/100:0.290766)99.3/100:0.133300)76.5/95:0.064738,MBD33935241_Chitinivibrionales_bacterium:0.662001)0/42:0.000002)71.9/49:0.022320,(((MBW79950681_Candidatus_Glassbacteria_bacterium:0.417218,((MBU05181431_bacterium:0.246637,TKJ422271_candidate_division_LCP89_bacterium_B3_LCP:0.238930)90.2/100:0.070281,RJP816531_candidate_division_Zixibacteria_bacterium:0.198865)100/100:0.275926)91.2/98:0.072944,HCL002441_Candidatus_Marinimicrobia_bacterium:0.594911)60.8/50:0.022803,NOT355991_Candidatus_Eisenbacteria_bacterium:0.896638)73.2/47:0.010989)98.3/99:0.072809,((HDY611031_Firmicutes_bacterium:0.530542,((MBO81271971_Firmicutes_bacterium:0.453226,((ACM226431_Thermotoga_neapolitana_DSM_4359:0.000002,WP_0380666591_MULTISPECIES_Thermotoga:0.002823)100/100:0.565321,((MBP51649281_Lachnospiraceae_bacterium:0.008370,MBQ61340891_Lachnospiraceae_bacterium:0.033762)46.4/70:0.002494,MBQ39021151_Lachnospiraceae_bacterium:0.000002)100/100:0.682305)92.1/99:0.103744)91.2/89:0.065671,((((GBC939031_bacterium_HR15:0.114455,HHR652561_Armatimonadetes_bacterium:0.063163)98.6/100:0.135341,(((HDY493861_Armatimonadetes_bacterium:0.002842,HEV315601_Armatimonadetes_bacterium:0.000002)99.3/100:0.063966,HHM454341_Armatimonadetes_bacterium:0.050907)19.4/94:0.025338,OYT748201_Armatimonadetes_bacterium_JP3_11:0.059685)99.1/99:0.151630)100/100:0.441764,((((KAA02286471_Armatimonadetes_bacterium:0.002620,MBL11486201_Armatimonadetes_bacterium:0.005310)35.5/21:0.002624,MBV65024521_Fimbriimonadales_bacterium:0.000002)100/100:0.521283,RMG272361_Armatimonadetes_bacterium:0.407902)94.6/100:0.121142,(((MBI13329161_Armatimonadetes_bacterium:0.000002,MBS17006901_Armatimonadetes_bacterium:0.000002)0/60:0.000002,MBS17288211_Armatimonadetes_bacterium:0.002554)100/100:0.449201,((MBL80878091_Chthonomonas_sp:0.273983,MBX71356771_Fimbriimonadaceae_bacterium:0.331227)38.1/99:0.068357,((MBN95035781_Armatimonadetes_bacterium:0.000002,OJU654661_Armatimonadetes_bacterium_5513:0.002746)100/100:0.305345,MBX31193861_Fimbriimonadaceae_bacterium:0.264582)60.5/87:0.068453)76.2/88:0.070084)94.8/100:0.134295)95.1/100:0.148553)94.6/93:0.129905,WP_1248872261_Fretibacterium_sp_OH1220_COT178:0.568476)84.9/37:0.058990)73.2/29:0.024512)76.4/62:0.029976,HHW156291_Firmicutes_bacterium:0.477540)89.7/71:0.037499)94.4/70:0.043580)94.3/67:0.043623)76/46:0.012323,((((MBO95409821_bacterium:0.343707,(MBM32600141_Candidatus_Sericytochromatia_bacterium:0.500909,MBM32666811_Candidatus_Sericytochromatia_bacterium:0.289568)99.2/100:0.205796)96.4/100:0.147040,(((((((((((((((((((((EKE223131_ACD_6C00867G0008_uncultured_bacterium:0.009090,PKO007821_Chloroflexi_bacterium_HGWChloroflexi4:0.028404)61.1/93:0.008471,MBA30728821_Anaerolineae_bacterium:0.005433)100/100:0.239161,NMB873721_Chloroflexi_bacterium:0.152677)97.3/100:0.075730,HFI306641_Chloroflexi_bacterium:0.313674)41.8/90:0.025007,(((HGS871681_Bellilinea_caldifistulae:0.146900,(HGS876741_Bellilinea_caldifistulae:0.016549,(KPL763021_Bellilinea_caldifistulae:0.000002,WP_2017977621_Bellilinea_caldifistulae:0.000002)96/100:0.037559)100/100:0.145453)90.9/100:0.057455,((MBI59435111_Chloroflexi_bacterium:0.054826,MBK84220271_Anaerolineales_bacterium:0.048864)94.7/100:0.059849,(MBK67909921_Anaerolineales_bacterium:0.000002,MBP61777971_Anaerolineales_bacterium:0.002406)99.5/100:0.088252)100/100:0.227329)87.4/100:0.051974,(MAT415311_Anaerolineaceae_bacterium:0.093219,PKO159751_Chloroflexi_bacterium_HGWChloroflexi10:0.116764)99.9/100:0.143478)99.2/100:0.104390)54.7/89:0.033737,HHO885651_Chloroflexi_bacterium:0.257820)79.4/92:0.033481,(KPL847681_Thermanaerothrix_daxensis:0.002800,WP_0545205641_Thermanaerothrix_daxensis:0.000002)100/100:0.296822)97.6/100:0.082894,(((MBI90479181_Anaerolineaceae_bacterium:0.297993,NPV875571_Anaerolineae_bacterium:0.173923)39/78:0.060567,(NLF497191_Leptolinea_sp:0.027359,(NMB533121_Leptolinea_sp:0.023930,(WP_0624228461_Leptolinea_tardivitalis:0.020441,NMB583071_Chloroflexi_bacterium:0.052540)98.3/100:0.030351)50.9/99:0.007066)100/100:0.156311)99.3/100:0.129372,KAA36484921_Chloroflexi_bacterium:0.397359)63.6/91:0.048977)96.8/99:0.070660,(MBI37612021_Chloroflexi_bacterium:0.165826,MBN25557181_Anaerolineales_bacterium:0.292289)46.7/91:0.028597)68.1/79:0.022667,(((MBN15367421_Anaerolineales_bacterium:0.060730,NMC113621_Chloroflexi_bacterium:0.038621)100/100:0.149429,(PWH181081_Anaerolineae_bacterium:0.041003,RCK719811_FliI_Anaerolineae_bacterium:0.024793)100/100:0.211120)93.3/100:0.053632,(NLG735851_Chloroflexi_bacterium:0.171636,MBN12674441_Anaerolineales_bacterium:0.357840)86.9/95:0.053941)64.9/88:0.039760)96.1/92:0.049251,((HGT185191_Chloroflexi_bacterium:0.050848,MBL80560311_Anaerolineales_bacterium:0.097429)96.7/100:0.058577,MBL80930521_Anaerolineales_bacterium:0.300552)89.2/100:0.034520)99.5/100:0.154544,(MBI57120711_Chloroflexi_bacterium:0.353654,RLT430691_Chloroflexi_bacterium:0.435597)86.9/100:0.093013)73.3/97:0.053526,HDY038741_Chloroflexi_bacterium:0.214514)94/100:0.070728,((HHX431731_Chloroflexi_bacterium:0.187671,HHX643691_Chloroflexi_bacterium:0.342864)56/100:0.105495,TEU124311_Anaerolineales_bacterium:0.249590)100/100:0.212773)6.7/56:0.052473,(HHJ080891_Anaerolineae_bacterium:0.193458,NPV067041_Anaerolineae_bacterium:0.220025)100/100:0.282500)28.6/83:0.022274,((NOZ068401_Chloroflexi_bacterium:0.344827,MBS12541111_Anaerolineales_bacterium:0.497649)45.3/89:0.059735,((HFK750871_Anaerolineae_bacterium:0.118146,NJN926241_Anaerolineales_bacterium:0.129217)96.8/100:0.089001,HGT551191_Anaerolineae_bacterium:0.244254)100/100:0.200527)58.9/79:0.034067)77.1/79:0.025589,MBI58787321_Chloroflexi_bacterium:0.580200)74/86:0.014572,((((HEY660421_Caldilineae_bacterium:0.068972,NOZ285771_Chloroflexi_bacterium:0.044003)100/100:0.219252,HIQ044821_Anaerolineae_bacterium:0.211189)79.5/100:0.037822,(MBI12938711_bacterium:0.236667,MBX30536251_Caldilineaceae_bacterium:0.196693)100/100:0.287098)96.9/99:0.080150,((((MBT57741031_Dehalococcoidia_bacterium:0.358819,(PKN821881_Chloroflexi_bacterium_HGWChloroflexi9:0.213621,((RJQ118801_Dehalococcoidia_bacterium:0.047882,GCA_0042973151:0.125205)48/92:0.022769,TAJ197031_Dehalococcoidia_bacterium:0.082451)99.7/100:0.137357)87.3/100:0.034609)0/16:0.031709,GCA_0093799251:0.191237)85.3/68:0.046953,GCA_9039176151:0.167374)100/100:0.318958,((GCA_0110480751:0.000000,GCA_0110573251:0.000000):0.000002,GCA_0110540451:0.000002)100/100:0.666368)98.2/99:0.173352)70.6/12:0.016044)94.4/20:0.049227,(HEE588461_Chloroflexi_bacterium:0.296471,MBI45045391_Chloroflexi_bacterium:0.402096)93.9/22:0.122138)59.5/69:0.015406,((((MBM44167091_Chloroflexi_bacterium:0.170524,TAK247921_Chloroflexi_bacterium:0.203090)99.9/100:0.176389,HFX660211_Chloroflexi_bacterium:0.351324)0/46:0.039079,MBV91206661_Chloroflexi_bacterium:0.496957)78.1/90:0.075331,(((((((GCA_0110477251:0.000000,GCA_0110572851:0.000000):0.000002,GCA_0110539951:0.000002)99.9/100:0.173017,HEH943171_Dehalococcoidia_bacterium:0.131199)100/100:0.315681,MBI28859871_Chloroflexi_bacterium:0.614375)0/32:0.048892,(((GBD158551_bacterium_HR26:0.095247,(MBX67538821_Thermorudis_peleae:0.000002,WP_0380376621_Thermorudis_peleae:0.005083)100/100:0.226921)60.8/100:0.060642,((GBD192811_bacterium_HR27:0.069396,(MBO93072151_Thermomicrobium_sp:0.000002,WP_0126430181_Thermomicrobium_roseum:0.002578)100/100:0.117860)72.6/99:0.031876,GBD209361_bacterium_HR28:0.081083)99.6/100:0.147534)98.3/100:0.165965,(MBX54462891_Sphaerobacter_sp:0.000002,(PZN592521_Sphaerobacter_thermophilus:0.010669,WP_0128710321_Sphaerobacter_thermophilus:0.000002)86.9/100:0.027066)99.9/100:0.206725)100/100:0.384087)14.1/77:0.077403,(HEA962221_Chloroflexi_bacterium:0.331557,((MBI39643531_Chloroflexi_bacterium:0.200350,MBX54915011_Chloroflexi_bacterium:0.285371)99.8/100:0.215890,(((MBV87139681_Chloroflexi_bacterium:0.002638,MBV91318291_Chloroflexi_bacterium:0.000002)97/100:0.056768,TMF004581_Chloroflexi_bacterium:0.055799)100/100:0.266363,MBX67713241_Chloroflexi_bacterium:0.556912)38.1/96:0.080358)95.9/98:0.096161)52.2/75:0.056832)77.3/83:0.025667,(GCA_0042977651:0.389698,MBI42995411_Chloroflexi_bacterium:0.340966)95.2/85:0.103399)93.8/98:0.064817)89.2/72:0.041527)72.1/85:0.044939,((((GDX689271_Chloroflexi_bacterium:0.005772,NBP770431_Proteobacteria_bacterium:0.001310)99.7/100:0.103933,MBU62866671_Chloroflexi_bacterium:0.081089)100/100:0.161131,MBI39742121_Chloroflexi_bacterium:0.200098)99.6/100:0.212873,MBI42128751_Chloroflexi_bacterium:0.526082)92.3/99:0.106912)99/100:0.132596)67.5/83:0.046432,(NLC556141_Armatimonadetes_bacterium:0.490084,(HFK073421_Spirochaetales_bacterium:0.012353,HHA116471_Spirochaetales_bacterium:0.025164)100/100:0.690915)72.5/75:0.078674)12.7/56:0.029619,(MBO24869871_Firmicutes_bacterium:0.427070,(((MBE35773961_Limnochordales_bacterium:0.447789,MBE35980241_Limnochordaceae_bacterium:0.499106)88.3/97:0.084985,(((EKP936781_Thermaerobacter_subterraneus_DSM_13965:0.005467,(WP_0408278311_Thermaerobacter_subterraneus:0.000002,(QIA269361_Thermaerobacter_sp_PB124term:0.005167,WP_2035307501_Thermaerobacter_sp_PB124term:0.000002)96.8/98:0.027080)8.3/84:0.004478)99.3/100:0.115116,PZN095871_FliI_Firmicutes_bacterium:0.170478)100/100:0.356278,HCA461001_Armatimonadetes_bacterium:0.849293)93.2/94:0.090982)85.7/93:0.036094,(((MBJ74560291_Thermoleophilia_bacterium:0.114742,WP_2179151831_Miltoncostaea_marina:0.064996)100/100:0.426892,((((((((GIH975881_Planobispora_siamensis:0.000002,WP_2040695741_Planobispora_siamensis:0.002810)96.7/100:0.044935,WP_1964455911_Planomonospora_sp_ID67723:0.037604)100/100:0.247776,PZS258471_Pseudonocardiales_bacterium:0.297074)95.9/100:0.110540,(WP_1661737341_Motilibacter_aurantiacus:0.045831,WP_1662849651_partial_Motilibacter_deserti:0.011471)100/100:0.344159)74.7/68:0.055919,WP_1795776251_Leifsonia_psychrotolerans:0.636126)63.3/65:0.056156,(((WP_1105543951_Modestobacter_versicolor:0.000002,WP_2212035581_Modestobacter_versicolor:0.002748)99.8/100:0.082338,WP_2220496271_Modestobacter_lapidis:0.127883)51.9/66:0.055631,WP_1533610861_Modestobacter_roseus:0.052103)100/100:0.424996)44.7/98:0.061577,MBI18441061_Actinobacteria_bacterium:0.517853)100/100:0.374745,WP_2056961761_Conexibacter_sp_SYSU_D00693:0.452415)37.7/84:0.106227)91.9/98:0.083536,(NLN267011_Firmicutes_bacterium:0.603887,((((GCA_0028982151:0.063577,((GCA_0110482751:0.000000,GCA_0110577751:0.000000):0.000002,GCA_0110547351:0.000002)98.6/100:0.093650)100/100:0.309869,((((HEM717841_Chloroflexi_bacterium:0.041422,GCA_0088383251:0.015730)92.6/100:0.024932,GCA_0025638551:0.035040)85.7/100:0.044560,Tepidiforma_flava_YIM_72310:0.099110)99.9/100:0.164756,((((MBI27673181_Chloroflexi_bacterium:0.188542,MBK66614981_Thermoflexaceae_bacterium:0.133226)95.6/100:0.064332,((KAA02405611_bacterium:0.007104,NUQ544861_Dehalococcoidia_bacterium:0.013501)99.9/100:0.125791,MBE75185591_Thermoflexaceae_bacterium:0.123906)100/100:0.256728)92.1/96:0.038513,((((((MBK63202061_Dehalococcoidia_bacterium:0.000002,MBK93432581_Dehalococcoidia_bacterium:0.002725)0/54:0.000002,MBK65606601_Dehalococcoidia_bacterium:0.002728)78.3/94:0.002730,(MBK71248981_Dehalococcoidia_bacterium:0.002743,MBK95450321_Dehalococcoidia_bacterium:0.000002)78.1/94:0.002418)78.3/92:0.002420,MBK85598381_Dehalococcoidia_bacterium:0.000002)0/56:0.000002,(MBK77239041_Dehalococcoidia_bacterium:0.000002,MBK96111761_Dehalococcoidia_bacterium:0.002835)74/100:0.007265)100/100:0.167753,(NJD642541_Chloroflexi_bacterium:0.000002,PWB421641_C3F10_13650_Dehalococcoidia_bacterium:0.000002)100/100:0.185002)94.6/100:0.053417)39.5/89:0.032287,MBI59479421_Chloroflexi_bacterium:0.273696)85.2/96:0.071731)99.9/100:0.239585)99.9/100:0.338709,WP_1465772581_Rhodopirellula_pilleata:0.985464)97/100:0.146567,MBX63784451_Clostridia_bacterium:0.582479)98.4/100:0.164981)18.9/60:0.022981)90.1/94:0.075640)92.1/99:0.058383)96.9/79:0.086379)95/56:0.056744)89.5/70:0.043269)36.3/38:0.025423,NPV712351_Firmicutes_bacterium:0.516676)97.2/100:0.080061)49.1/80:0.039669)100/100:0.289277)63.1/99:0.096957)100/100:0.236091)64.2/98:0.010159,(((((BBW966881_Geobacillus_subterraneus:0.000002,(KYD237471_B4113_3112_Geobacillus_sp_B4113_201601:0.000002,WP_0827993311_Geobacillus_sp_B4113_201601:0.000002)92.8/100:0.005517)0/24:0.000002,WP_0818971951_MULTISPECIES_Geobacillus:0.000002)91.3/66:0.002769,WP_1449737321_Geobacillus_sp_C56T2:0.000002)0/24:0.000002,TWG300761_type_III_secretion_system_Geobacillus_sp_C56T2:0.000002)100/100:0.056025,((((((((((((((((ADI273011_Geobacillus_sp_C56T3:0.000002,WP_0837787791_Geobacillus_sp_C56T3:0.002737)90.6/99:0.005472,((ASS999421_Geobacillus_thermocatenulatus:0.000002,WP_0752614191_MULTISPECIES_Geobacillus:0.002760)94.2/99:0.005501,(RAN235251_Geobacillus_sp_A8:0.015191,KPC999151_Geobacillus_sp_BCO2:0.009984)0/22:0.000002)0/27:0.000002)49.8/88:0.002770,((EQB968041_Geobacillus_sp_A8:0.000002,((AGE216851_Geobacillus_sp_GHH01:0.000002,AMQ201481_Geobacillus_sp_JS12:0.002988)0/38:0.000002,((WP_0811324021_MULTISPECIES_Geobacillus:0.000002,WP_0816015221_Geobacillus_sp_GHH01:0.002752)0/36:0.000002,WP_1285779631_Geobacillus_sp_JS12:0.002743)83.7/50:0.002738)87.8/92:0.002747)0/38:0.000002,WP_0816532571_MULTISPECIES_Geobacillus:0.002736)91.9/95:0.005459)0/7:0.000002,KJE268501_Geobacillus_kaustophilus:0.002987)0/5:0.000002,(KZM546811_Geobacillus_stearothermophilus:0.000002,((AKU277021_Geobacillus_sp_LC300:0.005989,WP_1934440681_Geobacillus_stearothermophilus:0.002758)40.7/69:0.002762,(KZE962961_Geobacillus_stearothermophilus:0.000002,WP_1716979701_Geobacillus_sp_DSP4a:0.002762)97/100:0.011099)0/35:0.000002)97.3/98:0.010945)0/3:0.000002,ADU935951_Geobacillus_sp_Y412MC52:0.000002)0/7:0.000002,ALA691631_Geobacillus_stearothermophilus_10:0.002983)85.9/45:0.002777,(WP_0752617121_Geobacillus_kaustophilus:0.002749,WP_0837777811_Geobacillus_sp_Y412MC52:0.000002)0/19:0.000002)84.5/55:0.002783,WP_0962255251_Geobacillus_sp_FJAT46040:0.000002)93.2/94:0.005571,(WP_0811304621_MULTISPECIES_Geobacillus:0.000002,WP_0818231721_Geobacillus_sp_CAMR5420:0.002741)0/26:0.000002)0/21:0.000002,((((AEV187261_Geobacillus_thermoleovorans_CCB_US3_UF5:0.000002,WP_0752614311_MULTISPECIES_Geobacillus:0.002731)84.9/41:0.002723,KAF09956651_Geobacillus_sp_TFV3:0.002980)0/13:0.000002,KDE495291_Geobacillus_sp_CAMR5420:0.002980)0/9:0.000002,AMV104531_Geobacillus_thermoleovorans:0.000002)84.4/44:0.002731)83.7/71:0.002776,WP_0817126281_MULTISPECIES_Geobacillus:0.000002)87.6/96:0.007265,WP_0718801961_MULTISPECIES_Geobacillus:0.023760)42.3/86:0.005421,(OKO902581_FliI_Geobacillus_proteiniphilus:0.003011,WP_0740444211_MULTISPECIES_Geobacillus:0.000002)77.1/100:0.004503)84.9/87:0.009580,WP_0835099641_Geobacillus_jurassicus:0.019525)94.9/95:0.025731,((AKM185241_Geobacillus_sp_12AMOR1:0.000002,((ASS884511_Geobacillus_lituanicus:0.000002,(KAF65121801_FliI_Geobacillus_stearothermophilus:0.000002,((((KYD333211_B4114_0931_Geobacillus_stearothermophilus:0.003098,WP_1216253521_Geobacillus_stearothermophilus:0.002822)0/10:0.000002,WP_0811066221_Geobacillus_stearothermophilus:0.000002)82.8/76:0.002823,(WP_0807065331_MULTISPECIES_Geobacillus:0.000002,WP_0942398821_MULTISPECIES_unclassified_Geobacillus:0.002824)0/15:0.000002)88.7/13:0.002818,(OAO887381_FliI_Geobacillus_stearothermophilus:0.000002,WP_0812566801_Geobacillus_stearothermophilus:0.002818)42.1/90:0.002808)0/5:0.000002)84.1/59:0.003142)98.3/100:0.022736,STO117351_Probable_Flavobacterium_thermophilum:0.025940)67.5/93:0.013336)96.3/96:0.025658,KFL174451_Geobacillus_stearothermophilus:0.010421)94.5/98:0.020478)97.3/100:0.030350)84.6/95:0.024936)91.7/99:0.018765)0/55:0.000002);
	tree FliP = [&R] (MBN24670661_Deltaproteobacteria_bacterium:0.670558,((RPJ738501_Desulfobacteraceae_bacterium:0.684557,((((((((MBI35940251_Nitrospirae_bacterium:0.573781,MBI58931601_Deltaproteobacteria_bacterium:0.621707)84.7/99:0.172562,((MBI51943161_Nitrospirae_bacterium:0.186084,MBI57561781_Nitrospirae_bacterium:0.290492)99.9/100:0.402396,TKB767971_Nitrospira_sp:0.706098)93.2/94:0.186455)47/60:0.056707,MBI30140361_Candidatus_Tectomicrobia_bacterium:0.807023)82.7/58:0.104759,((((MBI35822071_Nitrospinae_bacterium:0.180276,MBI37951481_Nitrospinae_bacterium:0.112995)98.7/100:0.236584,MBI56370761_Nitrospinae_bacterium:0.184450)99.6/100:0.360141,TLY204021_Nitrospirae_bacterium:0.953751)44.6/59:0.031171,(MBI38148051_Nitrospinae_bacterium:0.138400,MBI57475021_Nitrospinae_bacterium:0.122124)100/100:0.445079)83.4/58:0.121392)89.6/93:0.097176,((((((((((((((((((((((AFQ457411_Desulfosporosinus_meridiei_DSM_13257:0.000002,WP_0423339871_Desulfosporosinus_meridiei:0.005536)91.1/100:0.011129,(KGK905891_Desulfosporosinus_sp_HMP52:0.006169,WP_0520904451_Desulfosporosinus_sp_HMP52:0.000002)99.4/100:0.048712)0/52:0.000002,WP_0923288431_Desulfosporosinus_hippei:0.011411)98.9/100:0.066914,((HBV860021_Desulfosporosinus_sp:0.000002,MBC27219231_Desulfosporosinus_sp:0.011288)89/100:0.022046,WP_0077865951_Desulfosporosinus_youngiae:0.075968)87.4/100:0.029273)51.2/100:0.013823,MBP17596561_Firmicutes_bacterium:0.069345)61/100:0.022951,WP_0730283941_Desulfosporosinus_lacus:0.058037)89.2/100:0.034218,WP_0455741671_Desulfosporosinus_sp_I2:0.084229)86.3/100:0.042387,KJS472041_Peptococcaceae_bacterium_BRH_c23:0.171094)91.2/88:0.042907,WP_1708714301_Desulfosporosinus_metallidurans:0.090290)84.3/74:0.022539,(((EGW367711_Desulfosporosinus_sp_OT:0.009475,WP_0404133491_Desulfosporosinus_sp_OT:0.000002)96.4/100:0.065020,WP_0689627631_Desulfosporosinus_sp_BG:0.033431)94.6/100:0.051411,((WP_0148286841_Desulfosporosinus_acidiphilus:0.109904,((WP_0478108351_Desulfosporosinus_acididurans:0.016038,WP_0881877341_Desulfosporosinus_sp_FKA:0.021731)16.9/100:0.003982,WP_0882286011_Desulfosporosinus_sp_FKB:0.027493)91.8/100:0.036298)98.8/100:0.123271,WP_1067978001_Candidatus_Desulfosporosinus_infrequens:0.163011)21.3/73:0.032211)87.5/74:0.030532)78.7/56:0.028783,WP_1353789011_Desulfosporosinus_sp_SbLF:0.104098)96.9/88:0.077081,KUO701481_Desulfosporosinus_sp_BRH_c37:0.069145)89.7/88:0.049752,WP_1355449281_Desulfosporosinus_fructosivorans:0.078733)100/100:0.574675,(((ACZ195501_Thermanaerovibrio_acidaminovorans_DSM_6589:0.007040,WP_1649251951_Thermanaerovibrio_acidaminovorans:0.000002)91.9/100:0.117462,WP_0065831011_Thermanaerovibrio_velox:0.151011)100/100:0.657963,MBC73310041_Synergistetes_bacterium:0.361422)98.1/100:0.225174)46.1/68:0.077381,(((NLY424731_Clostridiaceae_bacterium:0.258127,WP_0945474081_Petroclostridium_xylanilyticum:0.228955)98/100:0.273148,(SCY137671_Alkaliphilus_peptidifermentans_DSM_18978:0.367885,WP_0904379741_Natronincola_peptidivorans:0.232669)99.3/100:0.300627)95.3/100:0.178551,(OQA827071_precursor_bacterium_ADurbBin236:0.734735,((RKL629361_Thermoanaerobacteraceae_bacterium_SP2:0.000002,WP_1220146171_Biomaibacter_acetigenes:0.005799)99.8/100:0.371547,(SHM109951_Caldanaerovirga_acetigignens:0.007127,WP_0840985321_Caldanaerovirga_acetigignens:0.000002)99.8/100:0.405309)98.4/100:0.329477)89.8/77:0.136386)75.6/75:0.074274)90.2/67:0.101188,((((HAI859741_Firmicutes_bacterium:0.102343,MBP78924291_Firmicutes_bacterium:0.195620)96.9/100:0.164568,HHY617711_Firmicutes_bacterium:0.326488)99.4/100:0.336951,((MBZ02677321_bacterium:0.287631,NNE431361_Gemmatimonadetes_bacterium:0.286476)99.5/100:0.451913,HHX108271_Firmicutes_bacterium:0.991055)96.3/99:0.317244)90.5/97:0.150888,(NLH131251_Firmicutes_bacterium:0.263020,NLU406911_Firmicutes_bacterium:0.301726)99.9/100:0.389139)83.5/90:0.082519)85/44:0.042840,(((((((((((GDX702381_Chloroflexi_bacterium:0.019270,NBX465021_Chloroflexi_bacterium:0.000002)0/82:0.006390,NBP788981_Proteobacteria_bacterium:0.000002)0/39:0.000056,NBQ312301_Proteobacteria_bacterium:0.000002)0/17:0.000002,RLT573331_Chloroflexi_bacterium:0.013861)92.3/99:0.079634,NDE745821_Proteobacteria_bacterium:0.414161)89.1/98:0.113920,(MBU62878141_Chloroflexi_bacterium:0.008224,NCA134311_Proteobacteria_bacterium:0.000002)97/100:0.194155)100/100:0.617314,HEE604811_Chloroflexi_bacterium:0.406831)79/41:0.156459,((MBI29396691_Chloroflexi_bacterium:0.434792,HHS209171_Chloroflexi_bacterium:0.711128)81.4/42:0.083467,(MBM44170661_Chloroflexi_bacterium:0.130757,TAK255811_Chloroflexi_bacterium:0.186541)100/100:0.343849)42/27:0.027036)96.5/85:0.202019,(((HFX653091_Chloroflexi_bacterium:0.456862,HGT543281_Anaerolineae_bacterium:0.539820)4/54:0.033678,((HDY037691_Chloroflexi_bacterium:0.612680,(MBI46306611_Chloroflexi_bacterium:0.434850,(((HHH825501_Chloroflexi_bacterium:0.505314,(NLG736161_Chloroflexi_bacterium:0.255656,NMC120361_Chloroflexi_bacterium:0.490828)88.1/100:0.116169)87.4/100:0.094143,WP_0545205891_Thermanaerothrix_daxensis:0.286980)74.4/99:0.088479,(MBI59434741_Chloroflexi_bacterium:0.171242,((MBK74551471_Anaerolineales_bacterium:0.004882,MBK84219571_Anaerolineales_bacterium:0.004862)89.9/100:0.009859,MBK84219851_Anaerolineales_bacterium:0.000002)97.4/100:0.134453)99.9/100:0.425548)97.7/100:0.228061)80/100:0.099175)94.6/100:0.215372,(HIC892421_Anaerolineae_bacterium:0.417584,NOZ286071_Chloroflexi_bacterium:0.626429)98/100:0.295291)52.8/90:0.106624)89.6/69:0.100730,(NOZ068591_Chloroflexi_bacterium:0.359039,HHX432051_Chloroflexi_bacterium:0.735234)94.5/98:0.193248)69.1/71:0.071437)87.5/80:0.077446,((((((((((((ACM071641_Thermomicrobium_roseum_DSM_5159:0.000002,WP_1437148391_Thermomicrobium_roseum:0.007929)80/96:0.007802,MBO94041441_Thermomicrobium_sp:0.007962)35.9/93:0.010367,MBO93850691_Thermomicrobium_sp:0.007855)84.5/95:0.007921,((MBO93068211_Thermomicrobium_sp:0.010475,MBO93509031_Thermomicrobium_sp:0.000002)83.4/100:0.005229,MBO93585341_Thermomicrobium_sp:0.000002)0/48:0.000002)99.8/100:0.209840,(GBD210631_bacterium_HR28:0.000002,HDY013121_Thermomicrobium_roseum:0.000002)91.8/100:0.112530)98.9/100:0.251988,(GBD164601_bacterium_HR26:0.019514,(HEG918641_Thermorudis_peleae:0.027343,HEX716381_Thermorudis_sp:0.000002)92.8/100:0.069699)97/100:0.184433)73.3/100:0.134343,WP_0519138571_Thermorudis_peleae:0.390419)94.7/100:0.182641,(MBX54446691_Sphaerobacter_sp:0.000002,(PZN674101_Sphaerobacter_thermophilus:0.000002,WP_0128710621_Sphaerobacter_thermophilus:0.004850)56.1/100:0.035579)99.8/100:0.380224)99.3/100:0.314580,GCA_0042977651:0.873973)18.9/67:0.114832,((HEA938741_Chloroflexi_bacterium:0.494109,MBX54922561_Chloroflexi_bacterium:0.610254)7.5/39:0.075977,HHS225181_Chloroflexi_bacterium:0.566434)95.1/100:0.195849)77.4/58:0.045747,(MBI42143291_Chloroflexi_bacterium:0.889190,(((GCA_0028982151:0.094277,((GCA_0110482751:0.000000,GCA_0110577751:0.000000):0.000002,GCA_0110547351:0.000001)98.4/100:0.189919)99.9/100:0.336030,(((((((KAA02371571_bacterium:0.006845,NUQ561651_Dehalococcoidia_bacterium:0.006199)95.5/100:0.069935,MBE75201641_Thermoflexaceae_bacterium:0.055950)99.8/100:0.175939,(((MBI27644361_Chloroflexi_bacterium:0.096161,MBK66621661_Thermoflexaceae_bacterium:0.202970)98.2/100:0.129156,OAI407001_bacterium_SCGC_AG212C10:0.346470)34/99:0.047470,MBI59483291_Chloroflexi_bacterium:0.295154)82.5/100:0.066566)85.9/97:0.040132,MBA41810111_Anaerolinea_sp:0.184923)83.7/95:0.054995,MBK63198601_Dehalococcoidia_bacterium:0.130967)87.8/96:0.060799,(NJD652921_Chloroflexi_bacterium:0.000002,PWB419281_Dehalococcoidia_bacterium:0.000002)92.4/100:0.070462)97/100:0.132834,((GCA_0025638551:0.037160,GCA_0088383251:0.044389)95.6/100:0.069619,Tepidiforma_flava_YIM_72310:0.050691)95.4/100:0.107034)98.1/100:0.220514)96.4/99:0.162915,((((GCA_0110480751:0.000000,GCA_0110573251:0.000000):0.000002,GCA_0110540451:0.000002)100/100:0.360263,MBI27602561_Chloroflexi_bacterium:0.176659)99.8/100:0.446593,((GCA_0093799251:0.171162,(PKN815231_Chloroflexi_bacterium_HGWChloroflexi9:0.199068,(RJQ120311_Dehalococcoidia_bacterium:0.062646,GCA_0042973151:0.075641)98.9/100:0.173898)58.1/98:0.095358)4.5/45:0.089729,GCA_9039176151:0.146144)99.6/100:0.411277)69.8/94:0.095332)98.4/100:0.230875)79/58:0.060348)51/70:0.041629,(HHJ082251_Anaerolineae_bacterium:0.549781,MBI58768641_Chloroflexi_bacterium:0.700792)93/97:0.141619)91.4/86:0.072863)92.3/95:0.068299,(((NLU497551_Syntrophomonadaceae_bacterium:0.099309,NMA626741_Syntrophomonadaceae_bacterium:0.403736)100/100:0.447657,((((HAM547421_Candidatus_Rokubacteria_bacterium:0.013376,(OGK819811_Candidatus_Rokubacteria_bacterium_GWA2_70_23:0.006230,OGK897591_Candidatus_Rokubacteria_bacterium_GWC2_70_24:0.000002)77.2/100:0.021928)100/100:0.836305,(MBI65458341_Cyanobacteria_bacterium_NC_groundwater_1444_Ag_S065um_54_12:0.262007,MBM32663701_Candidatus_Sericytochromatia_bacterium:0.389482)99.8/100:0.554608)67.9/74:0.081874,MBL81446701_Acidobacteria_bacterium:1.105359)84.9/68:0.116840,((((GCA_0110477251:0.000000,GCA_0110572851:0.000000):0.000001,GCA_0110539951:0.000001)100/100:0.918955,MBA38238631_Ktedonobacterales_bacterium:0.749486)90.7/81:0.181565,MBI28859581_Chloroflexi_bacterium:0.598570)89.6/80:0.143092)77.9/69:0.039179)82/66:0.062411,((HGB598251_Armatimonadetes_bacterium:0.260111,HGX983331_Armatimonadetes_bacterium:0.295877)99.4/100:0.375780,MBI39116421_Armatimonadetes_bacterium:0.622759)96/93:0.174625)57.4/59:0.043698)94.3/70:0.096158)83.7/58:0.032826,((((HHV610511_Firmicutes_bacterium:0.054762,NPV536811_Firmicutes_bacterium:0.048680)98.1/100:0.207342,((HHY974791_Firmicutes_bacterium:0.008846,NPV787881_Firmicutes_bacterium:0.001906)99.6/100:0.341603,HHY476831_Firmicutes_bacterium:0.375193)60.3/99:0.157123)96.6/100:0.221909,MBP74625491_Candidatus_Delongbacteria_bacterium:0.908277)89.2/72:0.149156,(((HHV946371_Firmicutes_bacterium:0.116020,((NLJ697271_Firmicutes_bacterium:0.160029,NLY522611_Firmicutes_bacterium:0.042182)79/72:0.013995,(NLY291761_Firmicutes_bacterium:0.036043,NLA573211_Firmicutes_bacterium:0.125326)58.1/13:0.016778)72.7/11:0.038376)99.9/100:0.314156,(((MBO24777041_Firmicutes_bacterium:0.030490,OUM974191_Firmicutes_bacterium_ZCTH02B6:0.128993)95.9/100:0.189145,MBO81410401_Firmicutes_bacterium:0.364910)99.1/100:0.345251,MBE35980111_Limnochordaceae_bacterium:0.625320)90.7/100:0.130007)86.8/100:0.069141,((MBO81272121_Firmicutes_bacterium:0.182970,NLY568611_Firmicutes_bacterium:0.358222)99.2/100:0.277602,HHW150351_Firmicutes_bacterium:0.550872)38/90:0.111662)92.9/95:0.098227)72.6/20:0.041652)87.8/24:0.054106,((((((HBS595801_Firmicutes_bacterium:0.355428,((MBP26502261_fliP_Firmicutes_bacterium:0.115206,MBP26531051_fliP_Firmicutes_bacterium:0.067988)94.5/100:0.121922,(WP_0917449201_Propionispora_vibrioides:0.029494,WP_1497336861_Propionispora_hippei:0.024328)99.9/100:0.281655)96.4/100:0.181014)87.2/98:0.195357,((EKU706701_Selenomonas_sp_F0473:0.000002,WP_0373487161_Selenomonas_sp_F0473:0.000002)100/100:0.498388,MBP72550251_Negativicutes_bacterium:0.340610)95.7/100:0.176214)84.5/89:0.112152,((HHT716251_Firmicutes_bacterium:0.440181,HHY933311_Firmicutes_bacterium:0.237032)97/100:0.169900,HHW920441_Firmicutes_bacterium:0.480277)87.6/97:0.089151)0/35:0.018548,(WP_0131203941_Thermincola_potens:0.012350,WP_0522167661_Thermincola_ferriacetica:0.003701)100/100:0.663979)70/76:0.019720,((HHZ198971_Firmicutes_bacterium:0.461434,(NLW083541_Firmicutes_bacterium:0.098289,NLZ441351_Clostridia_bacterium:0.061487)100/100:0.478603)93.6/98:0.140695,(HBE804971_Firmicutes_bacterium:0.067072,HBF366501_Firmicutes_bacterium:0.077772)100/100:0.628778)83.6/45:0.084412)88.9/44:0.063459,(((((((EEG765131_Dethiobacter_alkaliphilus_AHT_1:0.000002,WP_1437534611_Dethiobacter_alkaliphilus:0.005936)99.8/100:0.258603,MBT91725711_Syntrophomonadaceae_bacterium:0.390485)0/1:0.020221,MBS40327121_Clostridiales_bacterium:0.222662)89.4/36:0.093443,(((MBS38868701_Dethiobacter_sp:0.049737,MBS38985381_Dethiobacter_sp:0.087070)54.7/98:0.023315,MBS40090081_Clostridium_sp:0.098557)19.7/72:0.015202,(MBT91394521_Dehalococcoidia_bacterium:0.021970,MBT91735171_Syntrophomonadaceae_bacterium:0.000002)97.3/100:0.069303)99.5/100:0.215936)99.9/100:0.368806,(((NLC382811_Clostridia_bacterium:0.419791,TDF700801_Zhaonella_formicivorans:0.178659)92.7/85:0.178322,(NLO890141_Clostridia_bacterium:0.444730,MBC73429011_Clostridia_bacterium:0.411009)72/74:0.132606)92.9/74:0.120618,(HGE975141_Firmicutes_bacterium:0.721058,(((KJS109241_Peptococcaceae_bacterium_BRH_c8a:0.407768,WP_1957110231_Desulfallas_sp_Bu11:0.167136)18.3/52:0.051189,((SFF960861_Desulfotomaculum_arcticum_Desulfallas_arcticus_DSM_17038:0.000002,WP_1656133311_Desulfallas_arcticus:0.000002)89.3/100:0.055781,WP_0346290321_Desulfallas_alcoholivorax:0.116254)97.1/100:0.172859)97.6/100:0.156163,WP_0666706481_Desulfotomaculum_copahuensis:0.486926)80.9/100:0.100504)95/100:0.196452)63.6/57:0.025317)91.7/99:0.104688,MBM37005371_Actinobacteria_bacterium:0.854810)71.9/53:0.037414,((((((((GAS810331_Paenibacillus_amylolyticus:0.000002,(WP_0628338021_MULTISPECIES_Paenibacillus:0.000002,WP_0763306741_MULTISPECIES_Paenibacillus:0.006023)0/39:0.000002)0/66:0.000001,WP_1453188901_Paenibacillus_xylanexedens:0.012539)31.3/72:0.012947,((WP_0176891731_MULTISPECIES_Paenibacillus:0.000002,((WP_0366093551_MULTISPECIES_Paenibacillus:0.000002,WP_0478424841_Paenibacillus_sp_VT400:0.006063)0/49:0.000002,WP_0910318901_Paenibacillus_sp_CF095:0.006058)85.4/98:0.006078)84.9/100:0.006064,WP_1333843231_Paenibacillus_amylolyticus:0.000002)65.1/94:0.005412)99.8/100:0.151456,((WP_0685345721_Paenibacillus_glacialis:0.000002,(WP_0685803781_Paenibacillus_macquariensis:0.000002,WP_0686506221_Paenibacillus_antarcticus:0.012019)88/99:0.018104)99.8/100:0.149024,((WP_1067660571_Paenibacillus_sp_MarseilleP3787:0.155334,WP_1382261151_MULTISPECIES_unclassified_Paenibacillus:0.248271)97.9/100:0.144189,WP_0285893861_Paenibacillus_panacisoli:0.258909)81.7/97:0.044576)73.9/95:0.035113)96.3/99:0.123129,(((WP_0285955661_Paenibacillus_assamensis:0.000002,WP_1920235231_Paenibacillus_sp_CAU_1523:0.012459)85.6/100:0.027687,WP_1449909661_Paenibacillus_sp_N4:0.010444)100/100:0.283797,WP_0686111421_Paenibacillus_swuensis:0.303317)25.7/88:0.066554)73.5/93:0.090888,WP_1100430861_Paenibacillus_cellulosilyticus:0.278241)99.5/100:0.337250,((WP_0985713451_Bacillus_sp_AFS073361:0.247945,WP_1662610481_Bacillus_sp_MM2020_1:0.163927)19.2/77:0.047829,WP_1662453261_MULTISPECIES_Bacillaceae:0.169583)99.9/100:0.317762)87.6/99:0.165519,(MBO81710051_Bacillaceae_bacterium:0.261941,MBX63941801_Alicyclobacillaceae_bacterium:1.063414)25.2/96:0.135550)97.8/100:0.217183)97.1/59:0.138769)89.7/43:0.063293)79.9/37:0.020024,HHV713111_Clostridia_bacterium:0.608852)88.5/92:0.065527,(((((CUS809461_partial_Candidatus_Kryptonium_thompsoni:0.000002,WP_0471334111_Candidatus_Kryptonium_thompsoni:0.000002)98.4/100:0.140643,WP_0721495751_Candidatus_Kryptobacter_tengchongensis:0.088676)99.7/100:0.313886,(((HAP345701_Bacteroidetes_bacterium:0.279633,KAB29259561_Bacteriodetes_bacterium:0.305283)95.7/100:0.186780,MBK72583301_Ignavibacteriae_bacterium:0.388813)53.5/96:0.086445,MBX29896171_Bacteroidetes_bacterium:0.383571)96.2/100:0.181759)98.5/100:0.240642,(OQX589921_candidate_division_KSB1_bacterium_4484_219:0.000002,RKY868521_candidate_division_KSB1_bacterium:0.005832)100/100:0.555128)83.5/98:0.064081,((NLI158071_candidate_division_Zixibacteria_bacterium:0.549242,(HIE040421_Candidatus_Latescibacteria_bacterium:0.083920,(RKY587601_Candidatus_Latescibacteria_bacterium:0.000002,RKY663481_Candidatus_Latescibacteria_bacterium:0.007476)33.1/94:0.029124)100/100:0.682709)66/91:0.112672,(HID956321_Candidatus_Latescibacteria_bacterium:0.465633,(HIG576851_Candidatus_Handelsmanbacteria_bacterium:0.000002,MBT49777641_Gemmatimonadetes_bacterium:0.042345)100/100:0.622136)75/91:0.273325)23.3/37:0.083750)97.3/92:0.160676)64.8/48:0.026690,((((((MBI48319591_Candidatus_Lindowbacteria_bacterium:0.109966,MBI51192731_Candidatus_Poribacteria_bacterium:0.107931)34.9/98:0.032081,(NQU073801_Candidatus_Abyssubacteria_bacterium:0.142814,RJP733921_Candidatus_Abyssubacteria_bacterium_SURF_17:0.146846)87.9/100:0.072244)99.5/100:0.373206,((HFF970971_Candidatus_Hydrogenedentes_bacterium:0.164067,MBP90035491_Candidatus_Hydrogenedentes_bacterium:0.041534)100/100:0.568269,MBI45602961_Candidatus_Hydrogenedentes_bacterium:0.608915)97.6/100:0.363565)82.5/99:0.106156,(OGG965801_Candidatus_Lambdaproteobacteria_bacterium_RIFOXYD2_FULL_50_16:0.143453,OGG992011_Candidatus_Lambdaproteobacteria_bacterium_RIFOXYC1_FULL_56_13:0.100668)100/100:0.625385)85.2/90:0.091533,PIT999741_Bdellovibrionales_bacterium_CG10_big_fil_rev_8_21_14_0_10_45_34:1.011380)4.2/27:0.012476,HDO749961_Candidatus_Poribacteria_bacterium:0.780240)78.4/41:0.037922)95/91:0.095280)87.4/85:0.048414,((((((((ABQ283421_Geobacter_uraniireducens_Rf4:0.000002,WP_0498190161_Geobacter_uraniireducens:0.000002)95.9/100:0.086083,(((HBA877281_Geobacter_sp:0.035421,WP_1291248381_MULTISPECIES_Geomonas:0.106879)90.2/100:0.032992,OGU054461_Geobacteraceae_bacterium_GWC2_58_44:0.023386)87.7/100:0.021278,(HGW146701_Geobacteraceae_bacterium:0.072696,(WP_1833534331_Geomonas_silvestris:0.046918,WP_1833598531_Geomonas_limicola:0.060414)98.3/100:0.089432)5.2/98:0.018116)99.3/100:0.112938)62.3/96:0.030280,WP_0126456061_Geobacter_daltonii:0.089539)99.3/100:0.139322,(((MRR531351_Deltaproteobacteria_bacterium:0.187882,NMC743681_Geobacteraceae_bacterium:0.101209)58.1/100:0.058922,(OPX665391_Methanomassiliicoccales_archaeon_PtaBBin215:0.073708,TLN039171_partial_bacterium:0.037488)88.1/100:0.048843)100/100:0.223015,((BBA689661_Geobacter_sulfurreducens:0.000002,WP_1193316801_Geobacter_sulfurreducens:0.000002)96.9/100:0.092593,(WP_0397442301_Geobacter_pickeringii:0.188635,(CAG09935341_Geobacteraceae_bacterium:0.083290,(HEN411751_Geobacter_metallireducens:0.050420,((WP_0045145511_Geobacter_metallireducens:0.043384,(WP_2141858881_Geobacter_hydrogenophilus:0.012820,WP_2157338391_Geobacter_grbiciae:0.017735)40/99:0.013512)93.6/100:0.039860,WP_2071641231_Geobacter_sp_JerryYX:0.155026)7.8/82:0.009488)86.4/88:0.026549)39/90:0.050694)63.7/100:0.055888)97.8/100:0.147568)24.6/19:0.053748)2.3/9:0.010341,(WP_0885355521_Geobacter_sp_DSM_9736:0.197871,WP_1450238171_Geobacter_argillaceus:0.227942)82.1/64:0.039530)51.3/61:0.026756,(MBI54835561_Deltaproteobacteria_bacterium:0.234925,((((GFE594941_Geobacter_sp_AOG2:0.063900,WP_1511551001_Oryzomonas_sagensis:0.023350)25.1/83:0.031300,WP_1492118381_Geobacter_sp_FeAm09:0.035032)91.7/91:0.077670,(MSN254051_Geobacter_sp:0.202680,WP_1731957441_Geobacter_sp_SVR:0.201354)82.3/100:0.085194)91.3/100:0.076900,(NJD379151_Geobacter_sp:0.121910,(WP_0124713201_Geobacter_lovleyi:0.026139,WP_0787883751_Geobacter_thiogenes:0.093533)96.1/100:0.095249)96.5/100:0.123281)99.4/100:0.188482)87.3/84:0.071868)91.2/88:0.064928,(WP_1526098551_Geobacter_sp_OR1:0.000002,WP_2141707321_Geobacter_pelophilus:0.099395)96.6/100:0.106531)100/100:0.374561,((((OEU522921_Desulfuromonadales_bacterium_C00003096:0.108006,WP_0722832961_Syntrophotalea_acetylenivorans:0.105510)99.4/100:0.251505,OGQ948401_Deltaproteobacteria_bacterium_RIFOXYD12_FULL_57_12:0.504095)46.3/88:0.062194,((((ORJ635101_Geothermobacter_hydrogeniphilus:0.007327,WP_1398006111_Geothermobacter_hydrogeniphilus:0.000002)0/51:0.000002,WP_1031144261_Geothermobacter_hydrogeniphilus:0.035996)100/100:0.346465,(PLX844851_Desulfuromonas_sp:0.209025,WP_2212500061_Desulfuromonas_sp_T3:0.384233)79.7/100:0.088418)85.1/93:0.045925,WP_0920555121_Desulfuromonas_acetexigens:0.316930)91/89:0.063797)82.5/83:0.078765,WP_1558754331_Desulfuromonas_sp_AOP6:0.326182)99.9/100:0.413366)88.8/90:0.074035)76.1/92:0.028327,(((((((((HDG977361_Desulfobacterales_bacterium:0.000002,RLB212201_partial_Deltaproteobacteria_bacterium:0.005972)93.2/100:0.084771,RLB429151_Deltaproteobacteria_bacterium:0.229512)94.2/100:0.141895,MBW17296591_Deltaproteobacteria_bacterium:0.093757)99.6/100:0.249829,MBW16803011_Deltaproteobacteria_bacterium:0.273274)65.9/97:0.123422,(MBW17207091_Deltaproteobacteria_bacterium:0.156476,(MBW18610541_Deltaproteobacteria_bacterium:0.184125,MBW26099141_Deltaproteobacteria_bacterium:0.159262)97.3/100:0.141547)82.1/98:0.096415)27/90:0.075046,MBN16275651_Deltaproteobacteria_bacterium:0.500793)95.1/100:0.140275,((KIX135171_Dethiosulfatarculus_sandiegensis:0.000002,WP_0824643381_Dethiosulfatarculus_sandiegensis:0.000002)97.3/100:0.167853,(KMY693151_Desulfocarbo_indianensis:0.006715,WP_0531114101_Desulfocarbo_indianensis:0.000002)99.2/100:0.245801)99.9/100:0.444112)98.5/100:0.218689,((HED011401_Proteobacteria_bacterium:0.053947,TSA091151_Deltaproteobacteria_bacterium:0.007696)100/100:0.343250,(((HFB834241_Thermodesulfatator_sp:0.000002,WP_1660328661_Thermosulfuriphilus_ammonigenes:0.000002)100/100:0.537669,HET983331_Desulfurivibrio_alkaliphilus:0.552794)28.1/85:0.039697,(MBW19802131_Deltaproteobacteria_bacterium:0.564489,(WP_1632988451_Dissulfurirhabdus_thermomarina:0.593372,MBW17116841_Deltaproteobacteria_bacterium:0.502264)80.7/96:0.143248)38.3/48:0.047439)92.2/94:0.094685)16.1/45:0.064724)58.8/85:0.033469,(MBI55840521_Deltaproteobacteria_bacterium:0.261319,(((MBM43073581_Deltaproteobacteria_bacterium:0.105960,MBM43391471_Deltaproteobacteria_bacterium:0.152081)94.4/100:0.070342,MBM43494281_Deltaproteobacteria_bacterium:0.017525)99.1/100:0.204438,OGP549061_Deltaproteobacteria_bacterium_RBG_13_52_11b:0.297813)95/100:0.172539)99.9/100:0.363556)92.5/98:0.073617)66.7/89:0.086566,(((HHA568801_Syntrophobacterales_bacterium:0.491069,((NTW069991_Syntrophaceae_bacterium:0.205666,OPY851891_precursor_Smithella_sp_PtaU1Bin162:0.095925)63.7/99:0.106583,PKN068791_Deltaproteobacteria_bacterium_HGWDeltaproteobacteria7:0.378558)98.9/100:0.278949)20/76:0.054336,MBP89813151_Syntrophobacterales_bacterium:0.308659)59.9/83:0.073168,(MBN15477811_Syntrophaceae_bacterium:0.195254,NLN591231_Deltaproteobacteria_bacterium:0.227944)99.6/100:0.318684)99.7/100:0.370739)91.4/100:0.129700)57.3/86:0.068896,(MBA30292331_Desulfobacteraceae_bacterium:0.000002,MBU43160241_Proteobacteria_bacterium:0.023001)100/100:0.744090)61.5/88:0.060059,(((((BBO667701_Desulfosarcina_alkanivorans:0.000002,WP_1553202941_Desulfosarcina_alkanivorans:0.000002)98.3/100:0.152822,WP_1553096141_Desulfosarcina_ovata:0.148150)99.8/100:0.294632,((KJS304241_Desulfatitalea_sp_BRH_c12:0.134312,RJQ848511_Desulfobacteraceae_bacterium:0.314898)65.9/100:0.090010,MBR99827991_Desulfatitalea_sp:0.310633)99.3/100:0.274345)93.4/91:0.109604,(VBB424861_flagellar_biosynthesis_protein_uncultured_Desulfatiglans_sp:0.473375,(MBC27528801_Desulfobacteraceae_bacterium:0.316739,MBL07160351_Desulfosarcina_sp:0.213570)99.2/100:0.262600)31.2/86:0.058759)15.2/71:0.022113,((HEN208561_Desulfobacteraceae_bacterium:0.032323,MBN12758521_Deltaproteobacteria_bacterium:0.006959)100/100:0.389204,(((((MBT94376701_Desulfobacterales_bacterium:0.192590,MBW19403831_Deltaproteobacteria_bacterium:0.167494)76.7/77:0.048093,(MBW17061031_Deltaproteobacteria_bacterium:0.140371,MBW27088271_Deltaproteobacteria_bacterium:0.030132)100/100:0.361265)69.8/75:0.036404,(MBW17406591_Deltaproteobacteria_bacterium:0.180936,MBW17007511_Deltaproteobacteria_bacterium:0.255701)83.8/99:0.047809)89.7/76:0.072329,MBW19012021_Deltaproteobacteria_bacterium:0.279808)85/97:0.083349,OQY160531_Desulfobacterium_sp_4572_20:0.325533)82.6/96:0.079197)88.9/99:0.121729)87/96:0.107963);
	tree MotA = [&R] (ADG068601_Kyrpidia_tusciae_DSM_2912:0.000002,(MBE35522281_Kyrpidia_tusciae:0.000002,((WP_1006667921_Kyrpidia_spormannii:0.000002,WP_1700848651_Kyrpidia_spormannii:0.005090)0/54:0.000002,(MBX63947851_Alicyclobacillaceae_bacterium:0.070680,(((((NNM913941_Bacilli_bacterium:0.324645,(WP_0675610551_Acidibacillus_ferrooxidans:0.024553,WP_0677172271_Acidibacillus_ferrooxidans:0.029355)100/100:0.328829)76.4/100:0.087932,WP_1094305791_Acidibacillus_sulfuroxidans:0.320566)99.7/100:0.274054,(((WP_0181320601_Effusibacillus_pohliae:0.096819,WP_0961825441_Effusibacillus_lacus:0.132139)63.5/95:0.042283,WP_2007584141_Effusibacillus_sp_skT53:0.229462)98.4/100:0.117927,WP_1096888821_Tumebacillus_permanentifrigoris:0.185883)96.3/100:0.132525)82/86:0.095699,((((TCS831751_Tepidibacillus_fermentans:0.000002,WP_1327681511_Tepidibacillus_fermentans:0.000002)97.9/100:0.099389,(WP_0687253481_Tepidibacillus_decaturensis:0.009516,WP_0697993391_Tepidibacillus_sp_HK1:0.000002)99.6/100:0.139571)100/100:0.318359,(((((((((MBC80806371_Gorillibacterium_sp:0.255846,WP_0583004021_Gorillibacterium_timonense:0.129342)99.9/100:0.200928,((WP_0240929351_Paenibacillus_larvae:0.000002,WP_0830401931_Paenibacillus_larvae:0.004872)100/100:0.266187,(WP_1324204541_Paenibacillus_sp_18JY211:0.191452,WP_2099738761_Paenibacillus_eucommiae:0.231298)87.8/100:0.054926)95.2/100:0.080157)48.7/55:0.022921,WP_1556984341_Paenibacillus_psychroresistens:0.249511)70.3/60:0.019033,((((((((((NHN339151_Paenibacillus_sp_S3N08:0.103495,(WP_0762334601_Paenibacillus_sp_FSL_H70331:0.005524,WP_0911739211_Paenibacillus_sp_1_12:0.031679)94.1/100:0.043216)90.8/100:0.039904,WP_0892016241_Paenibacillus_xerothermodurans:0.174545)86.7/34:0.037824,NOU951381_Paenibacillus_foliorum:0.082719)80.2/34:0.028508,WP_1332338411_Paenibacillus_piri:0.046406)84.3/42:0.031190,WP_0940147861_Paenibacillus_rigui:0.078723)93/98:0.045253,(((WP_0624101111_MULTISPECIES_Paenibacillus:0.000002,WP_0747290321_Paenibacillus_naphthalenovorans:0.004722)99.2/100:0.099861,WP_2100232011_MULTISPECIES_unclassified_Paenibacillus:0.123622)99.5/100:0.121470,(WP_0723378481_MULTISPECIES_unclassified_Paenibacillus:0.116368,WP_1598854781_Paenibacillus_puerhi:0.073319)99.9/100:0.180880)93.4/87:0.064863)23.2/30:0.012003,(WP_0285510331_Paenibacillus_sp_UNC451MF:0.004563,WP_0799142821_MULTISPECIES_unclassified_Paenibacillus:0.010753)99.9/100:0.125669)82.1/84:0.043459,WP_1448477641_Paenibacillus_sp_JC52:0.086183)90.7/91:0.043989,WP_1310167551_Paenibacillus_thalictri:0.097500)92.8/92:0.059814,WP_1130342841_Paenibacillus_contaminans:0.145224)89.6/92:0.050959)91.2/59:0.054120,((WP_1449342191_Paenibacillus_sp_32OW:0.005383,WP_1509594091_Aneurinibacillus_sp_XH2:0.009306)92.7/100:0.045023,WP_2135863241_unnamed_protein_product:0.072120)99.9/100:0.204524)82/59:0.056536,WP_1130193111_Paenibacillus_sp_YN15:0.385500)91.2/98:0.090524,((WP_1889976461_Paenibacillus_nasutitermitis:0.376707,WP_1909215901_Paenibacillus_sp_IB182496:0.442495)91.2/100:0.146226,((WP_0194247581_Paenibacillus_sp_OSYSE:0.025405,WP_0874340411_Paenibacillus_apiarius:0.026308)99.9/100:0.294853,WP_0448787801_Paenibacillus_sp_IHBB_10380:0.464405)98.6/100:0.221159)82/95:0.167102)26.5/65:0.050692,WP_1207495701_Paenibacillus_ginsengarvi:0.435229)97/100:0.179287,WP_1888171591_Calditerricola_satsumensis:0.575854)97/100:0.160419)96.2/100:0.151525,((((((((((((((GBD290521_bacterium_HR32:0.115306,HEV404181_Firmicutes_bacterium:0.024396)100/100:0.558044,(HDY610961_Firmicutes_bacterium:0.000002,HER931701_Firmicutes_bacterium:0.004263)99.9/100:0.270112)98.8/99:0.262050,(HHI653741_Thermodesulfobium_narugense:0.000002,(WP_0137571361_Thermodesulfobium_narugense:0.004346,WP_1083101751_Thermodesulfobium_acidiphilum:0.035623)83.4/99:0.034365)100/100:0.751568)27.5/89:0.031294,(((((HFV126721_Armatimonadetes_bacterium:0.149608,HHA458111_Armatimonadetes_bacterium:0.219152)0/82:0.022788,(NLN769621_Armatimonadetes_bacterium:0.074806,NLN777931_Armatimonadetes_bacterium:0.109168)100/100:0.225111)92.3/99:0.109441,HGY830261_Armatimonadetes_bacterium:0.331435)100/100:0.450000,NIM065361_Armatimonadetes_bacterium:0.763093)96/99:0.226852,((GBC989991_bacterium_HR17:0.094149,HEI521621_Armatimonadetes_bacterium:0.083307)98/100:0.146224,(HFZ882251_Armatimonadetes_bacterium:0.045563,HHR300731_Firmicutes_bacterium:0.021817)51.3/91:0.061189)100/100:0.900926)0/54:0.006131)79/90:0.074188,((((HHU688691_Thermoanaerobacterales_bacterium:0.354178,WP_0687491081_Thermovenabulum_gondwanense:0.434180)26.6/71:0.128965,((((((TAH631361_Gottschalkiaceae_bacterium:0.000002,WP_0917295861_Proteiniborus_ethanoligenes:0.004903)99.2/100:0.156300,WP_0743503441_Proteiniborus_sp_DW1:0.313865)97.7/100:0.116794,(((((WP_0351627931_Caloranaerobacter_azorensis:0.000002,WP_0731948091_Caloranaerobacter_azorensis:0.004722)79.4/100:0.004745,WP_1632343371_Caloranaerobacter_azorensis:0.000002)95.2/100:0.046944,(WP_0548702821_Caloranaerobacter_sp_TR13:0.064832,WP_0696496031_Caloranaerobacter_ferrireducens:0.022067)87.9/100:0.037689)98/100:0.102367,WP_1201663351_Thermohalobacter_berrensis:0.255229)63/52:0.041288,(WP_2027087801_Sporosalibacterium_faouarense:0.244016,WP_0063162231_Caldisalinibacter_kiritimatiensis:0.307431)86.5/32:0.086947)81.1/33:0.043704)65.7/75:0.052450,(WP_0055878101_Schnuerera_ultunensis:0.279412,(WP_0426817211_Anaerosalibacter_massiliensis:0.173091,(WP_0727445841_Sporanaerobacter_acetigenes:0.010465,WP_1329958861_Sporanaerobacter_acetigenes:0.019100)99.6/100:0.149911)83/100:0.064901)99.8/100:0.247868)87.3/97:0.056527,(((WP_0264760071_Alkaliphilus_transvaalensis:0.093362,WP_2043999491_Alkaliphilus_hydrothermalis:0.084079)93.6/100:0.073203,(WP_1518605031_Alkaliphilus_pronyensis:0.125364,WP_1328476021_Serpentinicella_alkaliphila:0.150637)69.2/99:0.060622)99.6/100:0.190891,((WP_0699738271_Geosporobacter_ferrireducens:0.101109,WP_1109399241_Geosporobacter_subterraneus:0.071601)99.6/100:0.148973,WP_2230392601_Crassaminicella_profunda:0.260334)92.8/100:0.091340)97.1/99:0.128627)73.3/97:0.053033,WP_0137804911_Mahella_australiensis:0.524385)60.5/97:0.089877)95.3/100:0.142171,((HHW543761_Firmicutes_bacterium:0.551167,NLC468101_Firmicutes_bacterium:0.527554)0/64:0.011265,(((NLG954011_Acetomicrobium_flavidum:0.014592,WP_0148061711_Acetomicrobium_mobile:0.000002)99.5/100:0.307945,((NLM708501_Synergistaceae_bacterium:0.436861,(WP_0063004591_Aminomonas_paucivorans:0.058327,(WP_0065830941_Thermanaerovibrio_velox:0.044237,WP_0128700681_Thermanaerovibrio_acidaminovorans:0.045517)90.7/100:0.089029)97.7/100:0.143929)82.6/100:0.093766,PIE542711_Dethiosulfovibrio_peptidovorans:0.290328)10.5/79:0.082752)95.6/100:0.242959,RME934641_Candidatus_Hydrogenedentes_bacterium:0.900481)98.9/100:0.353862)84.8/83:0.074875)92.1/100:0.122078,((((KUJ949791_Desulfonauticus_sp_38_4375:0.035706,MBT87636431_Desulfohalobiaceae_bacterium_Ax17:0.164037)59.6/97:0.050912,WP_0920635311_Desulfonauticus_submarinus:0.008402)100/100:0.510985,MBU25032871_bacterium:0.607965)56.6/97:0.105508,(RMG209991_Euryarchaeota_archaeon:0.362071,RMD657971_Planctomycetes_bacterium:0.708609)65.6/99:0.134935)97.5/100:0.228321)100/100:0.384939)41.2/64:0.083535,((MBC75268861_Chthonomonadaceae_bacterium:0.593470,(WP_0164834281_Chthonomonas_calidirosea:0.000002,WP_0751632381_Chthonomonas_calidirosea:0.005343)99.8/100:0.333577)97/100:0.207655,(MBV98503051_Armatimonadetes_bacterium:0.239970,WP_1193195331_Capsulimonas_corticalis:0.233565)98.9/100:0.241128)92.5/99:0.134178)96.3/97:0.121535,((((HBS594651_Firmicutes_bacterium:0.253319,((((MBP17631701_Firmicutes_bacterium:0.042451,MBP26400991_Firmicutes_bacterium:0.052080)99.8/100:0.214201,WP_0072884291_Thermosinus_carboxydivorans:0.190254)77.8/96:0.051025,WP_1226289971_Lucifera_butyrica:0.253690)93.1/96:0.096351,(MBP26424271_Firmicutes_bacterium:0.153346,MBP26502201_Firmicutes_bacterium:0.171596)99.6/100:0.212509)90.9/96:0.110286)99.1/100:0.275822,((MBS39086521_Actinobacteria_bacterium:0.059703,OFW360331_Actinobacteria_bacterium_GWC2_53_9:0.034147)99.2/100:0.284425,NCO658301_Solirubrobacter_sp:0.574748)100/100:0.453549)9.6/68:0.022761,WP_0786652871_MULTISPECIES_Carboxydocella:0.384142)96.5/99:0.121318,(((((CAA95022941_uncultured_Solirubrobacteraceae_bacterium:0.171945,(WP_0280645461_Solirubrobacter_soli:0.134227,(WP_1212500841_Solirubrobacter_pauli:0.089780,WP_2029545401_Solirubrobacter_sp_CPCC_204708:0.081580)99.2/100:0.163040)99.2/100:0.234647)97.7/100:0.237356,((MSW530871_Actinobacteria_bacterium:0.042943,WP_0269116701_Patulibacter_minatonensis:0.099355)90.2/100:0.117373,WP_0229306951_Patulibacter_americanus:0.136325)100/100:0.755547)91.9/95:0.130512,(((((MBS16776851_Actinobacteria_bacterium:0.064940,MBS18603271_Actinobacteria_bacterium:0.045963)81.3/99:0.041370,MBS18457021_Actinobacteria_bacterium:0.045030)79.7/99:0.090742,OJU799651_Solirubrobacterales_bacterium_709:0.102562)100/100:0.348024,((MBS18697501_Actinobacteria_bacterium:0.260350,(WP_0129315411_Conexibacter_woesei:0.052422,WP_1833387861_Conexibacter_arvalis:0.047983)100/100:0.375703)53.7/96:0.057636,(MBV82198601_Solirubrobacterales_bacterium:0.055952,MBV96065891_Solirubrobacterales_bacterium:0.090882)99.8/100:0.185164)99.5/100:0.232805)46.8/91:0.091951,MBX54694621_Thermoleophilaceae_bacterium:0.350035)82.1/93:0.095943)97.8/100:0.214822,MBX54752871_Thermoleophilia_bacterium:0.710702)91.2/100:0.190237,CAA95456881_uncultured_Thermoleophilia_bacterium:0.674774)96.7/98:0.210818)85.1/81:0.056173)90.3/81:0.069882,MBN20832211_bacterium:0.870679)75.3/59:0.039223,(((MBT92593121_Clostridiales_bacterium:0.420861,MBX63506291_Clostridia_bacterium:0.158277)81.6/100:0.062150,MBX54760351_Clostridia_bacterium:0.195343)99.6/100:0.394617,(((PZN086071_Firmicutes_bacterium:0.003347,WP_1352250991_Thermaerobacter_sp_FW80:0.004812)90.8/100:0.051038,WP_0134951111_Thermaerobacter_marianensis:0.123117)80.7/100:0.088005,WP_1169008221_Thermaerobacter_sp_PB12_4term:0.094425)100/100:0.681715)99.8/100:0.395926)38.6/38:0.035357,(((((GBD164621_bacterium_HR26:0.064981,HEG918621_Thermorudis_peleae:0.040832)99.9/100:0.127432,((GBD210611_bacterium_HR28:0.000907,HDY013141_Thermomicrobium_roseum:0.018192)69.8/97:0.017976,((MBO94041461_Thermomicrobium_sp:0.009798,WP_0126428881_Thermomicrobium_roseum:0.000002)79.1/79:0.010001,((MBO93068231_Thermomicrobium_sp:0.000002,MBO93850671_Thermomicrobium_sp:0.004646)58/62:0.004663,MBO93585361_Thermomicrobium_sp:0.000002)100/99:0.090138)43.3/76:0.036322)100/100:0.180492)80.4/83:0.032578,WP_0380376191_Thermorudis_peleae:0.133260)95/98:0.161968,(MBX54446701_Sphaerobacter_sp:0.061160,WP_0128710641_Sphaerobacter_thermophilus:0.047698)99.9/100:0.302665)100/100:0.554609,(((((((((((((((((((HAD068911_Anaerolineaceae_bacterium:0.017667,WP_0619137591_Bellilinea_caldifistulae:0.000002)100/100:0.282418,(MBI59434681_Chloroflexi_bacterium:0.063785,((MBK67910341_Anaerolineales_bacterium:0.004526,MBP61777541_Anaerolineales_bacterium:0.000002)100/100:0.183187,MBK84219791_Anaerolineales_bacterium:0.179900)17.9/95:0.033515)100/100:0.364828)70.8/97:0.117456,NMB905481_Chloroflexi_bacterium:0.301787)95.3/100:0.158289,NUM473521_Anaerolineales_bacterium:0.349522)75.7/99:0.054578,(NLF504021_Leptolinea_sp:0.133571,NMB533561_Leptolinea_sp:0.079732)100/100:0.455288)79.9/100:0.034152,(MBL80930061_Anaerolineales_bacterium:0.386573,MBM44230281_Chloroflexi_bacterium:0.383291)100/100:0.450609)86.8/99:0.030221,((MBN15379771_Anaerolineales_bacterium:0.422662,(PWH180751_Anaerolineae_bacterium:0.006096,RCK719481_Anaerolineae_bacterium:0.008515)79.2/100:0.060466)99.2/100:0.188186,(MBN12674871_Anaerolineales_bacterium:0.374262,HHH828571_Chloroflexi_bacterium:0.433594)45/100:0.131083)79.3/99:0.073130)94.8/100:0.093881,((HGT191941_Chloroflexi_bacterium:0.122839,MBL80553541_Anaerolineales_bacterium:0.162791)100/100:0.161948,MBI37628101_Chloroflexi_bacterium:0.172062)81.3/99:0.058411)99.2/100:0.177492,MBI46306671_Chloroflexi_bacterium:0.361830)100/100:0.278097,HDY037751_Chloroflexi_bacterium:0.329938)86.6/100:0.079978,TEU129061_Anaerolineales_bacterium:0.625071)93.8/98:0.149571,MBI58768701_Chloroflexi_bacterium:0.595835)75.7/91:0.036607,((HGT551111_Anaerolineae_bacterium:0.115650,NJN926131_Anaerolineales_bacterium:0.384035)96.7/100:0.161953,WP_1252190561_Methylomicrobium_sp_wino1:1.130335)84.9/97:0.062046)67.1/89:0.013227,(HHJ080811_Anaerolineae_bacterium:0.343461,NPV066961_Anaerolineae_bacterium:0.394279)99.9/100:0.252580)79.1/88:0.061476,NOZ068531_Chloroflexi_bacterium:0.417079)99.2/98:0.159360,((MBI28859531_Chloroflexi_bacterium:0.479715,MBI42143221_Chloroflexi_bacterium:0.788460)15/68:0.094953,((HEE604751_Chloroflexi_bacterium:0.643872,MBI45067651_Chloroflexi_bacterium:0.555315)92.5/96:0.208445,(((((((GCA_0028982151:0.032686,((GCA_0110482751:0.000000,GCA_0110577751:0.000000):0.000001,GCA_0110547351:0.000001)0/73:0.000002)100/100:0.377214,((((GCA_0088383251:0.031362,GCA_0025638551:0.082303)3.2/79:0.013604,Tepidiforma_flava_YIM_72310:0.020301)99.9/100:0.104103,((MBK63198651_Dehalococcoidia_bacterium:0.000002,MBK73284231_Dehalococcoidia_bacterium:0.041614)98.1/100:0.078953,MBA41810161_Anaerolinea_sp:0.168251)94.5/99:0.054304)72.8/83:0.011558,NJD638791_Chloroflexi_bacterium:0.088144)91/86:0.037304)22.6/29:0.034226,(((MBI27644411_Chloroflexi_bacterium:0.161534,MBK66621711_Thermoflexaceae_bacterium:0.170515)84.7/100:0.059102,OAI406951_AYO38_05425_bacterium_SCGC_AG212C10:0.179783)74.2/100:0.037372,MBI59483241_Chloroflexi_bacterium:0.162121)96.9/97:0.087023)68.9/35:0.042863,(KAA02313671_bacterium:0.037340,MBE75201691_Thermoflexaceae_bacterium:0.010234)91.4/99:0.089540)100/100:0.421252,PZC417471_Chloroflexi_bacterium:0.668401)68.3/99:0.057902,(MBT57736191_Dehalococcoidia_bacterium:0.198555,(GCA_0093799251:0.234206,(PKN780901_Chloroflexi_bacterium_HGWChloroflexi9:0.164328,(((RJQ120241_Dehalococcoidia_bacterium:0.055170,RLT406561_DWI58_10460_Chloroflexi_bacterium:0.264910)81.9/100:0.037160,GCA_0042973151:0.088587)99.9/100:0.186830,GCA_9039176151:0.163933)94.4/100:0.083822)96.8/100:0.133069)88.9/100:0.093650)100/100:0.606672)94.2/100:0.185294,((GCA_0110480751:0.000000,GCA_0110573251:0.000000):0.000002,GCA_0110540451:0.000002)100/100:0.570324)97.2/100:0.185614)84.3/95:0.086609)92.4/79:0.105042)66.9/54:0.013070,(HEA949421_Chloroflexi_bacterium:0.517498,((MBI39673591_Chloroflexi_bacterium:0.354664,MBX54904171_Chloroflexi_bacterium:0.393178)98.7/100:0.322802,(MBV87186761_Chloroflexi_bacterium:0.107391,TMF000171_Chloroflexi_bacterium:0.083404)100/100:0.655582)45.1/68:0.112166)88.4/48:0.093385)86.2/63:0.080333,MBA38238181_Ktedonobacterales_bacterium:0.915987)75.1/41:0.013527,((((((GCA_0110477251:0.000000,GCA_0110572851:0.000000):0.000001,GCA_0110539951:0.000001)99.7/100:0.208662,HEH956751_Dehalococcoidia_bacterium:0.027088)100/100:0.370721,HEX698661_Thermorudis_sp:0.542137)83.8/73:0.098269,NOZ286011_Chloroflexi_bacterium:0.548329)81.1/55:0.066596,GCA_0042977651:0.702121)76.5/31:0.026679)94.7/99:0.117303)95.4/97:0.141540)14.9/57:0.047635,(((HBN071101_Cyanobacteria_bacterium_UBA8530:0.532296,MBO95409741_bacterium:0.268826)84.8/97:0.105100,((MBM32663771_Candidatus_Sericytochromatia_bacterium:0.098107,MBM32750351_Candidatus_Sericytochromatia_bacterium:0.049419)90.7/100:0.078580,MBU64294551_Cyanobacteria_bacterium_REEB65:0.218410)86.6/100:0.079623)85.3/96:0.157871,MBM32600231_Candidatus_Sericytochromatia_bacterium:0.340256)100/100:0.550784)25.9/64:0.049804,((((MBI19117351_Deltaproteobacteria_bacterium:0.192735,MBI52374641_Deltaproteobacteria_bacterium:0.194918)98.7/100:0.262126,((MBI53153301_Nitrospirae_bacterium:0.008649,(NWF726631_Nitrospirae_bacterium:0.029578,THJ208931_Nitrospira_sp_CG24E:0.047909)83.7/100:0.043864)100/100:0.555844,WP_1329729571_Thiogranum_longum:0.891632)19.8/71:0.103082)97.4/100:0.275836,(MBI28376371_Acidobacteria_bacterium:0.620468,WP_1624014391_Edaphobacter_sp_12200R103:0.922496)83.3/100:0.241464)97.2/100:0.270897,(MBC75449511_Candidatus_Sericytochromatia_bacterium:0.374509,MBT95482821_Candidatus_Sericytochromatia_bacterium:0.541598)100/100:0.520891)99/98:0.287334)72.8/95:0.060526,(((MBU70063681_Peptococcaceae_bacterium_DYL19:0.119154,PKM823461_Firmicutes_bacterium_HGWFirmicutes14:0.101198)96.2/100:0.116323,WP_0131215921_MULTISPECIES_Thermincola:0.228980)99.5/100:0.253810,((((MBC27232661_Desulfosporosinus_sp:0.047377,WP_0730284441_Desulfosporosinus_lacus:0.078328)88.5/100:0.070091,WP_0096242341_Desulfosporosinus_sp_OT:0.148695)98.2/100:0.160389,WP_0067159421_Desulfitobacterium_metallireducens:0.268690)78.6/100:0.045547,(NMA689651_Desulfitobacterium_sp:0.249963,(NLI941531_Peptococcaceae_bacterium:0.105110,(NLL525721_Peptococcaceae_bacterium:0.041988,NLM209301_Peptococcaceae_bacterium:0.017118)99.9/100:0.205412)99.7/100:0.248371)85.6/100:0.083460)100/100:0.477650)87.1/87:0.111626)59.7/68:0.094216,(((((HHW288031_Syntrophomonadaceae_bacterium:0.042365,NLN223851_Syntrophomonadaceae_bacterium:0.029957)70.1/100:0.021843,HHY402751_Syntrophaceticus_sp:0.001755)100/100:0.381958,NPV288631_Firmicutes_bacterium:0.271562)99.8/100:0.369936,((NPV278081_Firmicutes_bacterium:0.364919,NPV915991_Firmicutes_bacterium:0.395576)78.9/98:0.075553,((NLU510191_Syntrophomonadaceae_bacterium:0.107383,WP_0131760331_Syntrophothermus_lipocalidus:0.088364)100/100:0.345634,NLV178491_Syntrophomonadaceae_bacterium:0.419799)100/100:0.365715)68.6/88:0.064364)86.6/94:0.093503,(((((((AEG594791_Desulfotomaculum_ruminis_DSM_2154:0.004915,WP_0412753231_Desulfotomaculum_ruminis:0.000002)99.9/100:0.102648,WP_0084129741_Desulfotomaculum_hydrothermale:0.087478)88.2/74:0.033417,WP_0118787511_Desulfotomaculum_reducens:0.085535)57.7/74:0.030233,(WP_0729124711_Desulfotomaculum_aeronauticum:0.104256,WP_0777148981_Desulfotomaculum_ferrireducens:0.084704)93.2/100:0.067172)90.9/98:0.061935,(WP_0035443361_Desulfotomaculum_nigrificans:0.005160,WP_0138104071_Desulfotomaculum_nigrificans:0.004895)90.5/100:0.052641)100/100:0.374147,(((((HBC947091_Pelotomaculum_sp:0.012396,(WP_1342184081_Pelotomaculum_sp_FP:0.015483,WP_1902591951_Pelotomaculum_schinkii:0.017292)89.6/100:0.031745)95.6/100:0.095713,NMA520151_Peptococcaceae_bacterium:0.348994)90.5/100:0.090128,NQS763241_Peptococcaceae_bacterium:0.336698)99/100:0.172087,((MBP73327751_Firmicutes_bacterium:0.002991,OQA081651_Firmicutes_bacterium_ADurbBin373:0.006487)100/100:0.242226,(NPV725751_Pelotomaculum_sp:0.155178,((OPX888681_Pelotomaculum_sp_PtaBBin117:0.203030,OPX888701_Pelotomaculum_sp_PtaBBin117:0.025783)92.6/100:0.064540,OPY588021_Pelotomaculum_sp_PtaU1Bin035:0.112119)98.7/100:0.142928)85.1/100:0.041472)71.6/97:0.048367)98.8/100:0.146988,((RJQ309931_Peptococcaceae_bacterium:0.391709,HEL762381_Firmicutes_bacterium:0.391863)82.8/94:0.093307,((((WP_0113438861_Carboxydothermus_hydrogenoformans:0.008001,WP_0280520651_Carboxydothermus_ferrireducens:0.006005)93.4/100:0.026297,WP_0758590121_Carboxydothermus_pertinax:0.034397)83.5/100:0.025534,WP_0758663011_Carboxydothermus_islandicus:0.016364)100/100:0.491037,(((HIE128561_Desulfotomaculum_sp:0.157501,RJX187611_Ammonifex_sp:0.164437)92.8/100:0.092595,(WP_0157382861_Ammonifex_degensii:0.011410,WP_1157917701_Ammonifex_thiophilus:0.028114)100/100:0.247749)92.4/100:0.184624,HDY127261_Firmicutes_bacterium:0.665768)97.6/100:0.213477)87.7/97:0.065544)86.8/89:0.064240)64.3/76:0.046774)78.6/85:0.038637,(((((((KJR962031_Peptococcaceae_bacterium_BRH_c4a:0.150428,NTW050671_Peptococcaceae_bacterium:0.325615)78.1/99:0.096217,KJS654161_Peptococcaceae_bacterium_BICA17:0.139061)91/100:0.101997,WP_1043708221_Desulfocucumis_palustris:0.369881)62.5/90:0.027103,WP_0180865041_Desulfurispora_thermophila:0.346382)98.4/100:0.125433,(((((((MBE35845621_Thermoanaerobacter_sp:0.009707,WP_0273568401_Desulfofundulus_thermocisternus:0.020999)100/100:0.150291,WP_0728704581_Desulfofundulus_thermosubterraneus:0.004676)43.5/100:0.010896,WP_0138229011_Desulfofundulus_sp_TPOSR:0.037269)88.6/100:0.028172,WP_0277194391_Desulfovirgula_thermocuniculi:0.266771)69.4/81:0.029708,WP_1214512951_Desulfofundulus_salinum:0.012464)99.2/100:0.153752,WP_0666698511_Desulfotomaculum_copahuensis:0.242095)98.8/100:0.178824,MTI840491_Firmicutes_bacterium:0.405979)63.7/62:0.037367)86.7/64:0.048769,(((KJS108581_Peptococcaceae_bacterium_BRH_c8a:0.004785,KJS766511_Desulfotomaculum_sp_BICA16:0.000002)99.9/100:0.173132,(WP_0273633641_Desulfallas_alcoholivorax:0.249706,WP_1957110791_Desulfallas_sp_Bu11:0.066039)94.8/100:0.077550)84.8/90:0.054411,WP_1665115151_Desulfallas_thermosapovorans:0.131031)100/100:0.235032)93/91:0.096833,(KFD406101_Peptococcaceae_bacterium_SCADC1_2_3:0.187969,(KUK546471_Desulfotomaculum_sp_46_296:0.050671,KUK658861_Desulfotomaculum_sp_46_80:0.076858)94.9/100:0.098104)100/100:0.278775)93.6/100:0.090356)99.8/100:0.224548)93.6/87:0.110856)96.8/100:0.147741)93/99:0.107144)18.7/59:0.036256,((((EJY561921_Alicyclobacillus_hesperidum_URH17368:0.004699,(WP_0402891261_Alicyclobacillus_hesperidum:0.000002,(WP_0580952431_Alicyclobacillus_tengchongensis:0.004680,WP_1341598791_Alicyclobacillus_sacchari:0.023345)87.9/100:0.009225)0/46:0.000002)100/100:0.232244,WP_0676211621_Alicyclobacillus_acidiphilus:0.162221)97.4/100:0.156229,(WP_0212978291_Alicyclobacillus_acidoterrestris:0.016477,WP_1468232291_MULTISPECIES_Alicyclobacillus:0.012222)98.6/100:0.143879)99.8/100:0.207231,((OFW812361_Alicyclobacillus_sp_RIFOXYA1_FULL_53_8:0.335535,(((WP_0269627141_Alicyclobacillus_herbarius:0.064888,(WP_0679285551_Alicyclobacillus_shizuokensis:0.023054,WP_0679347221_Alicyclobacillus_kakegawensis:0.000536)99.5/100:0.137600)99.7/100:0.209229,WP_1988522131_Alicyclobacillus_sp_SO9:0.411351)20.8/89:0.064794,MBX63530671_Thermoflavifilum_sp:0.444941)76.4/87:0.042499)64/84:0.064925,(WP_0728735691_MULTISPECIES_Alicyclobacillus:0.301041,(WP_0269741851_Alicyclobacillus_contaminans:0.268442,((WP_2066495551_Alicyclobacillus_ferrooxydans:0.044981,WP_2066575161_Alicyclobacillus_ferrooxydans:0.044406)99.3/100:0.239169,RIV242381_Alicyclobacillaceae_bacterium_I2511:0.509259)95.6/98:0.160930)86.3/97:0.072377)58/86:0.066997)94.4/93:0.105493)98.4/100:0.173520)100/100:0.544327)98.1/100:0.167191)96.3/100:0.036212)82.7/100:0.005091,WP_0413041681_Kyrpidia_tusciae:0.000002);
	tree K04113 = [&R] (A0A0C2YU04_unreviewed_Benzoyl-CoA_reductase_subunit_B_taxID_272627:0.0204895837,(((((((((((((((((((((((A0A0C3ITX5_unreviewed_Benzoyl-CoA_reductase_subunit_B_taxID_1572758:0.0000000000,N6Y5T7_unreviewed_Benzoyl-CoA_reductase_subunit_B_taxID_1234381:0.0000000000):0.0000000000,A0A5C7SLD8_unreviewed_Benzoyl-CoA_reductase_subunit_B_taxID_164330:0.0000000000):0.0000000000,C4KAX3_unreviewed_Benzoyl-CoA_reductase_subunit_B_taxID_85643:0.0000000000):0.0000010000,A0A1V5FFK6_unreviewed_Benzoyl-CoA_reductase_subunit_B_taxID_1852794:0.0000010000)77.5/100:0.0029520788,A0A3S0EHD4_unreviewed_Benzoyl-CoA_reductase_subunit_B_taxID_1898103:0.0029667668)88.4/100:0.0084986459,N6ZU80_unreviewed_Benzoyl-CoA_reductase_subunit_B_taxID_1234382:0.0033909066)97.6/100:0.0182069969,A0A1L6FDJ2_unreviewed_Benzoyl-CoA_reductase_subunit_B_taxID_96773:0.0063262279)92.2/100:0.0115026707,(A0A2R4BLZ5_unreviewed_Benzoyl-CoA_reductase_subunit_B_taxID_44139:0.0000021621,O87875_reviewed_Benzoyl-CoA_reductase_subunit_B_taxID_59405:0.0000010000)0/99:0.0000020145)100/100:0.1395241618,((((A0A1R1M6J6_unreviewed_Benzoyl-CoA_reductase_subunit_B_taxID_1897630:0.0317961718,A0A3P1SL71_unreviewed_Benzoyl-CoA_reductase_subunit_B_taxID_452629:0.0404873522)100/100:0.1898033003,(A0A2N6CXB2_unreviewed_Benzoyl-CoA_reductase_subunit_B_taxID_191960:0.0643597464,(A0A558CZF0_unreviewed_Benzoyl-CoA_reductase_subunit_B_taxID_1543721:0.0170953101,A0A558DY11_unreviewed_Benzoyl-CoA_reductase_subunit_B_taxID_191960:0.0324458483)99.1/100:0.0598133348)99.4/100:0.0858963303)52.5/100:0.0380178220,(A0A661GPT4_unreviewed_Benzoyl-CoA_reductase_subunit_B_taxID_1913989:0.1031310124,A0A831WAY2_unreviewed_Benzoyl-CoA_reductase_subunit_B_taxID_1543721:0.1402020852)99.9/100:0.1457083748)41.3/76:0.0244952777,(A0A7V2AM99_unreviewed_Benzoyl-CoA_reductase_subunit_B_taxID_2026786:0.1268133811,A0A832ATQ5_unreviewed_Benzoyl-CoA_reductase_subunit_B_taxID_1904441:0.1216975842)99.6/100:0.0878563098)65.8/75:0.0262413819)66.1/98:0.0279794901,(A0A3N1Y116_unreviewed_Benzoyl-CoA_reductase_subunit_B_taxID_1750597:0.1438441569,A0A7V7T184_unreviewed_Benzoyl-CoA_reductase_subunit_B_taxID_1977087:0.1585858202)90.6/99:0.0357903350)94.6/98:0.0359484732,(((((((A0A0S8BBM9_unreviewed_Benzoyl-CoA_reductase_subunit_B_taxID_1703390:0.0791706569,(((((((((((((((A0A127JRA0_unreviewed_Benzoyl-CoA_reductase_subunit_B_taxID_94132:0.0600738282,A0A849KJL2_unreviewed_Benzoyl-CoA_reductase_subunit_B_taxID_2732512:0.0465723482)99.9/100:0.0908251467,A0A7X6DIS4_unreviewed_Benzoyl-CoA_reductase_subunit_B_taxID_2606681:0.0735738187)97.5/99:0.0600752282,A0A7Y5UL48_unreviewed_Benzoyl-CoA_reductase_subunit_B_taxID_2030806:0.0241056944)26/89:0.0042989985,A0A5C7QT40_unreviewed_Benzoyl-CoA_reductase_subunit_B_taxID_2030806:0.0441194333)81.2/94:0.0104046919,((((A0A1D2SK28_unreviewed_Benzoyl-CoA_reductase_subunit_B_taxID_1660104:0.0147400304,(A0A3A0EQG1_unreviewed_Benzoyl-CoA_reductase_subunit_B_taxID_1891238:0.0000010000,A0A6H9IAM4_unreviewed_Benzoyl-CoA_reductase_subunit_B_taxID_1977087:0.0000020045)99.7/100:0.0413628211)75.4/99:0.0151229057,A0A8I1R6K4_unreviewed_Benzoyl-CoA_reductase_subunit_B_taxID_1891238:0.0392478009)89.5/99:0.0173471615,A0A3N5GZM6_unreviewed_Benzoyl-CoA_reductase_subunit_B_taxID_1891238:0.0170951839)85.6/99:0.0128568775,A0A1E4IAL3_unreviewed_Benzoyl-CoA_reductase_subunit_B_taxID_1660138:0.0433588872)91.7/98:0.0184862973)90.2/83:0.0133369175,(((A0A1F4HN66_unreviewed_Benzoyl-CoA_reductase_subunit_B_taxID_1797557:0.0912310136,A0A1F4I5F2_unreviewed_Benzoyl-CoA_reductase_subunit_B_taxID_1797561:0.0699348882)89.3/99:0.0427328109,(A0A7V7WTA5_unreviewed_Benzoyl-CoA_reductase_subunit_B_taxID_2030806:0.1247019054,A0A847VI88_unreviewed_Benzoyl-CoA_reductase_subunit_B_taxID_1871071:0.0783557507)24.8/95:0.0380270037)88.8/93:0.0249941149,A0A5C8P1F2_unreviewed_Benzoyl-CoA_reductase_subunit_B_taxID_2498847:0.0775813479)55.7/80:0.0033971623)84.6/93:0.0085666909,A0A847DVK5_unreviewed_Benzoyl-CoA_reductase_subunit_B_taxID_2003368:0.0575649518)87.7/94:0.0166462262,A0A6N9R8S4_unreviewed_Benzoyl-CoA_reductase_subunit_B_taxID_2307007:0.0637447639)92.3/94:0.0219234327,A0A7V2GXP1_unreviewed_Benzoyl-CoA_reductase_subunit_B_taxID_1891241:0.0710480693)73/79:0.0137644616,A0A3A0F3Y0_unreviewed_Benzoyl-CoA_reductase_subunit_B_taxID_1891238:0.1173901768)29.3/86:0.0328481146,A0A7V7WH84_unreviewed_Benzoyl-CoA_reductase_subunit_B_taxID_1891238:0.1178953265)95.6/99:0.0434676539,(((A0A1F4AQ08_unreviewed_Benzoyl-CoA_reductase_subunit_B_taxID_1797486:0.0000021584,A0A1F4DZA1_unreviewed_Benzoyl-CoA_reductase_subunit_B_taxID_1797498:0.0027169161)100/100:0.1627368743,(A0A1F4EKZ6_unreviewed_Benzoyl-CoA_reductase_subunit_B_taxID_1797503:0.0609284591,A0A521YHB4_unreviewed_Benzoyl-CoA_reductase_subunit_B_taxID_1891241:0.0908464226)99.8/100:0.1007495300)55.1/93:0.0302692583,A0A521XFL8_unreviewed_Benzoyl-CoA_reductase_subunit_B_taxID_1891241:0.0693981264)100/100:0.1114201557)86.5/85:0.0253630429,((((A0A1F3Y906_unreviewed_Benzoyl-CoA_reductase_subunit_B_taxID_1797479:0.0000010000,A0A1F4CD40_unreviewed_Benzoyl-CoA_reductase_subunit_B_taxID_1797499:0.0000010000)93.7/100:0.0359988384,A0A521XMN4_unreviewed_Benzoyl-CoA_reductase_subunit_B_taxID_1891241:0.1765418245)95.8/100:0.0542999747,(A0A1F4BRG5_unreviewed_Benzoyl-CoA_reductase_subunit_B_taxID_1797489:0.0207486080,A0A1F4FM14_unreviewed_Benzoyl-CoA_reductase_subunit_B_taxID_1797502:0.0233666567)100/100:0.0958286759)76.2/75:0.0210039099,(((((A0A1F3YPA3_unreviewed_Benzoyl-CoA_reductase_subunit_B_taxID_1797477:0.0000000000,A0A1F4CD97_unreviewed_Benzoyl-CoA_reductase_subunit_B_taxID_1797494:0.0000000000):0.0000000000,A0A1F4D000_unreviewed_Benzoyl-CoA_reductase_subunit_B_taxID_1797500:0.0000000000):0.0000010000,A0A1F4AEU0_unreviewed_Benzoyl-CoA_reductase_subunit_B_taxID_1797488:0.0000010000)100/100:0.0806684098,A0A1F4A1J0_unreviewed_Benzoyl-CoA_reductase_subunit_B_taxID_1797487:0.1135876933)66.9/72:0.0200526774,(A0A1F3YTM4_unreviewed_Benzoyl-CoA_reductase_subunit_B_taxID_1797479:0.0620467995,A0A1F4B6Y2_unreviewed_Benzoyl-CoA_reductase_subunit_B_taxID_1797486:0.0645852567)94.4/80:0.0233349043)93.8/92:0.0294967542)80.9/68:0.0198603068)93.2/100:0.0315332513,((A0A1F3ZFD0_unreviewed_Benzoyl-CoA_reductase_subunit_B_taxID_1797483:0.0000010000,A0A1F4FHF1_unreviewed_Benzoyl-CoA_reductase_subunit_B_taxID_1797503:0.0000010000)95.4/100:0.0205276509,A0A522VJG5_unreviewed_Benzoyl-CoA_reductase_subunit_B_taxID_1891241:0.0082763166)100/100:0.0860793511)60.3/98:0.0188552395,((((A0A1F4BGY6_unreviewed_Benzoyl-CoA_reductase_subunit_B_taxID_1797492:0.0000010000,A0A1F4FDH7_unreviewed_Benzoyl-CoA_reductase_subunit_B_taxID_1797501:0.0000010000)99/100:0.0439657586,A0A521YW14_unreviewed_Benzoyl-CoA_reductase_subunit_B_taxID_1891241:0.0720960791)99.4/100:0.0607584370,A0A1F4CNC3_unreviewed_Benzoyl-CoA_reductase_subunit_B_taxID_1797504:0.0856257977)71.3/100:0.0320923921,A0A1F4F6H7_unreviewed_Benzoyl-CoA_reductase_subunit_B_taxID_1797505:0.1211427566)93.1/99:0.0503146429)37.8/58:0.0252663194)100/100:0.1427375969,(A0A661FQ15_unreviewed_Benzoyl-CoA_reductase_subunit_B_taxID_1913989:0.0000023019,A0A661GLX2_unreviewed_Benzoyl-CoA_reductase_subunit_B_taxID_1913989:0.0143644503)100/100:0.2068395070)79.2/67:0.0370346308,((((A0A2D5SRP0_unreviewed_Benzoyl-CoA_reductase_subunit_B_taxID_2026735:0.0000010000,A0A357F8Z9_unreviewed_Benzoyl-CoA_reductase_subunit_B_taxID_2026735:0.0000010000)0/99:0.0000010187,(A0A2D6GK17_unreviewed_Benzoyl-CoA_reductase_subunit_B_taxID_2026735:0.0000010000,A0A381RLE5_unreviewed_Benzoyl-CoA_reductase_subunit_B_taxID_408172:0.0030773748)0/80:0.0000023303)100/100:0.1826643465,A0A2E5PT62_unreviewed_Benzoyl-CoA_reductase_subunit_B_taxID_2026735:0.1043909159)99.3/100:0.0986411020,A0A2E9Y479_unreviewed_Benzoyl-CoA_reductase_subunit_B_taxID_1898112:0.2206217078)65.7/69:0.0248879847)37.5/87:0.0371748242,A0A2D6T8T9_unreviewed_Benzoyl-CoA_reductase_subunit_B_taxID_1898112:0.3420689660)94.6/97:0.0547421542,((((((((((((((((((A0A136MPW7_unreviewed_Benzoyl-CoA_reductase_subunit_B_taxID_1617413:0.0000000000,A0A849MNW3_unreviewed_Benzoyl-CoA_reductase_subunit_B_taxID_2268192:0.0000000000):0.0000000000,A0A7S6MX65_unreviewed_Benzoyl-CoA_reductase_subunit_B_taxID_2053306:0.0000000000):0.0000010000,A0A7J5EMZ6_unreviewed_Benzoyl-CoA_reductase_subunit_B_taxID_1898104:0.0000010000)99.9/100:0.0874664068,(A0A522EQT4_unreviewed_Benzoyl-CoA_reductase_subunit_B_taxID_1898104:0.0587040737,A0A7Y3KLZ7_unreviewed_Benzoyl-CoA_reductase_subunit_B_taxID_2044936:0.1511569120)93.3/100:0.0381138607)65.3/100:0.0256333634,(A0A1F3Q4Q7_unreviewed_Benzoyl-CoA_reductase_subunit_B_taxID_1797364:0.1110237257,(A0A3A0BDJ3_unreviewed_Benzoyl-CoA_reductase_subunit_B_taxID_2026749:0.0000010000,A0A6H9HIZ4_unreviewed_Benzoyl-CoA_reductase_subunit_B_taxID_2268192:0.0000010000)100/100:0.1206481572)81.5/100:0.0408632164)86.2/100:0.0345808674,A0A7Y5B9P5_unreviewed_Benzoyl-CoA_reductase_subunit_B_taxID_1898104:0.1884741850)89.2/93:0.0617334304,A0A1F3P5V0_unreviewed_Benzoyl-CoA_reductase_subunit_B_taxID_1797365:0.1466523290)98/94:0.0782897844,((((((((((A0A1F3M613_unreviewed_Benzoyl-CoA_reductase_subunit_B_taxID_1797348:0.0092859490,A0A2N2YPI9_unreviewed_Benzoyl-CoA_reductase_subunit_B_taxID_2013684:0.0031561550)97.8/100:0.0461688705,A0A2D5UIC1_unreviewed_Benzoyl-CoA_reductase_subunit_B_taxID_1898104:0.0456459442)100/100:0.1703980857,((A0A1G0SZM7_unreviewed_Benzoyl-CoA_reductase_subunit_B_taxID_1798434:0.1376716344,(A0A2H6EEQ7_unreviewed_Benzoyl-CoA_reductase_subunit_B_taxID_2005711:0.0696191605,A0A2M7ZJR9_unreviewed_Benzoyl-CoA_reductase_subunit_B_taxID_1974043:0.1301031571)40.9/97:0.0299615079)88.2/98:0.0248260868,(A0A6G0AI30_unreviewed_Benzoyl-CoA_reductase_subunit_B_taxID_2268192:0.0000028695,A0A6M8V717_unreviewed_Benzoyl-CoA_reductase_subunit_B_taxID_2026749:0.0000021525)100/100:0.1001684876)90.4/100:0.0359109594)46.9/88:0.0309933330,(((A0A2A5B8V6_unreviewed_Benzoyl-CoA_reductase_subunit_B_taxID_2021391:0.0893509929,((A0A3B0QSB1_unreviewed_Benzoyl-CoA_reductase_subunit_B_taxID_652676:0.0343860985,A0A497CFZ5_unreviewed_Benzoyl-CoA_reductase_subunit_B_taxID_1898104:0.0379552651)94/100:0.0271543860,A0A6A0R2P1_unreviewed_Benzoyl-CoA_reductase_subunit_B_taxID_1898104:0.0344222679)90.3/100:0.0256251513)86.4/100:0.0189154496,(A0A2E7N8Y3_unreviewed_Benzoyl-CoA_reductase_subunit_B_taxID_2026774:0.0809795576,(A0A7J5EEA9_unreviewed_Benzoyl-CoA_reductase_subunit_B_taxID_2021391:0.0215584858,A0A7Y5F683_unreviewed_Benzoyl-CoA_reductase_subunit_B_taxID_2021391:0.0588750333)98.7/100:0.0589320846)86.8/100:0.0300639208)100/100:0.1565093191,A0A661XSF2_unreviewed_Benzoyl-CoA_reductase_subunit_B_taxID_1898104:0.1111994467)99.3/100:0.0873509763)66.6/63:0.0185852478,A0A7Y5V7Z3_unreviewed_Benzoyl-CoA_reductase_subunit_B_taxID_2021391:0.2715026942)55.7/60:0.0163049417,A0A3N5L321_unreviewed_Benzoyl-CoA_reductase_subunit_B_taxID_2026749:0.2300458313)59/78:0.0197435063,(A0A1G0RK32_unreviewed_Benzoyl-CoA_reductase_subunit_B_taxID_1798430:0.1145938994,(A0A1J5AU83_unreviewed_Benzoyl-CoA_reductase_subunit_B_taxID_1805033:0.1377050285,A0A7Y7NSF5_unreviewed_Benzoyl-CoA_reductase_subunit_B_taxID_1898104:0.1116350362)97.4/100:0.0541593789)99.2/100:0.0689643009)71.6/99:0.0334478738,(A0A3M2C0P3_unreviewed_Benzoyl-CoA_reductase_subunit_B_taxID_1913989:0.1106938578,A0A521UK08_unreviewed_Benzoyl-CoA_reductase_subunit_B_taxID_2202734:0.1058488728)99.2/100:0.0876032952)87.8/99:0.0444716409,(A0A3M1NQ62_unreviewed_Benzoyl-CoA_reductase_subunit_B_taxID_2212469:0.0980766297,A0A3M2HTM2_unreviewed_Benzoyl-CoA_reductase_subunit_B_taxID_2212469:0.0881841721)98.7/100:0.0846062711)96.5/100:0.0722392340,((((((((((((((((((((((((((ABZ82782.1_2-hydroxyglutaryl-coa_dehydratase_subunit_Heliomicrobium_modesticaldum_Ice1_:0.0000010000,WP_236995036.1_double-cubane-cluster-containing_anaerobic_reductase_Heliomicrobium_modesticaldum_:0.0000010000)69.6/100:0.0134594278,(WP_161258854.1_double-cubane-cluster-containing_anaerobic_reductase_Heliomicrobium_undosum_:0.0202372808,WP_161261960.1_double-cubane-cluster-containing_anaerobic_reductase_Heliomicrobium_gestii_:0.0920528289)32.3/81:0.0286436442)100/100:0.7450966307,(((MBE7501438.1_2-hydroxyacyl-CoA_dehydratase_Verrucomicrobiales_bacterium_:0.2703562052,MCL4177123.1_2-hydroxyacyl-CoA_dehydratase_Verrucomicrobia_bacterium_:0.2147302084)88.2/100:0.1736323333,MCC6682390.1_2-hydroxyacyl-CoA_dehydratase_Phycisphaeraceae_bacterium_:0.4840127074)100/100:0.8939820817,WP_236888394.1_double-cubane-cluster-containing_anaerobic_reductase_Desulfoluna_sp._ASN36_:0.9934790366)50.2/82:0.1720003225)22.4/49:0.1008656871,((((((HHV26131.1_2-hydroxyacyl-CoA_dehydratase_Tissierellia_bacterium_:0.0033910462,WP_154483809.1_double-cubane-cluster-containing_anaerobic_reductase_Anaerosalibacter_bizertensis_:0.0000023108)0/99:0.0000028201,WP_237915281.1_double-cubane-cluster-containing_anaerobic_reductase_Anaerosalibacter_bizertensis_:0.0000028441)100/100:0.5170236553,((HHW95287.1_2-hydroxyacyl-CoA_dehydratase_Mogibacterium_sp._:0.1168875418,NLY87218.1_2-hydroxyacyl-CoA_dehydratase_Clostridiales_bacterium_:0.1585898624)100/100:0.4469938677,P39384_reviewed_Putative_dehydratase_subunit_YjiM_taxID_83333:0.4576998855)99.2/100:0.2198218628)36.3/96:0.0556572702,(MZQ97583.1_2-hydroxyacyl-CoA_dehydratase_Acidaminobacter_sp._:0.0649578306,WP_092590063.1_double-cubane-cluster-containing_anaerobic_reductase_Acidaminobacter_hydrogenoformans_:0.0409012556)100/100:0.4397905472)84.7/100:0.1351819284,WP_071060865.1_double-cubane-cluster-containing_anaerobic_reductase_Andreesenia_angusta_:0.6912162166)100/100:0.3607352948,(((MBQ7585707.1_2-hydroxyacyl-CoA_dehydratase_Desulfovibrionaceae_bacterium_:0.7733248677,MCA1945495.1_2-hydroxyacyl-CoA_dehydratase_family_protein_Desulfovibrio_sp._:0.6939532107)41.9/100:0.0939986431,MCP4753291.1_2-hydroxyacyl-CoA_dehydratase_Proteobacteria_bacterium_:0.5282739746)96.3/100:0.1681254427,PKM43033.1_hypothetical_protein_CVV03_09140_Firmicutes_bacterium_HGW-Firmicutes-8_:0.4565123458)97/100:0.1725018745)86.6/97:0.1184525508)95.9/95:0.2111436498,WP_015338117.1_double-cubane-cluster-containing_anaerobic_reductase_Maridesulfovibrio_hydrothermalis_:1.0866411233)95.3/100:0.2119373037,(((((((((((AVM67758.1_3-hydroxyacyl-ACP_dehydratase_Peptostreptococcaceae_bacterium_oral_taxon_929_:0.0030047795,(WP_019214557.1_double-cubane-cluster-containing_anaerobic_reductase_Fenollaria_massiliensis_:0.0028777530,(WP_058260661.1_double-cubane-cluster-containing_anaerobic_reductase_Fenollaria_timonensis_:0.0389325186,WP_249242948.1_double-cubane-cluster-containing_anaerobic_reductase_Fenollaria_massiliensis_:0.0029212432)0/83:0.0000024317)76.8/83:0.0058635419)50.6/97:0.0237784176,WP_215493329.1_double-cubane-cluster-containing_anaerobic_reductase_Fenollaria_sporofastidiosus_:0.0060572590)100/100:0.2986541037,((WP_009428596.1_double-cubane-cluster-containing_anaerobic_reductase_Oribacterium_sp._oral_taxon_108_:0.0027101661,WP_009536336.1_double-cubane-cluster-containing_anaerobic_reductase_Oribacterium_asaccharolyticum_:0.0029075895)83.7/100:0.0221898367,WP_009534338.1_double-cubane-cluster-containing_anaerobic_reductase_Oribacterium_parvum_:0.0307125437)100/100:0.3548541527)53.2/94:0.1124375198,((KIR02997.1_hypothetical_protein_P261_01812_Lachnospiraceae_bacterium_TWA4_:0.0689960137,(MBP1581347.1_2-hydroxyacyl-CoA_dehydratase_Oscillospiraceae_bacterium_:0.1564402045,(MCI7097396.1_2-hydroxyacyl-CoA_dehydratase_family_protein_Lachnospiraceae_bacterium_:0.1034145923,MCI9123974.1_2-hydroxyacyl-CoA_dehydratase_Eubacterium_sp._:0.0932635667)15.3/93:0.0245189113)82.5/24:0.0219948878)85.4/25:0.0356048373,MBR3166598.1_2-hydroxyacyl-CoA_dehydratase_Lachnospiraceae_bacterium_:0.0782948511)100/100:0.1221959103)48.3/94:0.0597160766,MCI8476946.1_2-hydroxyacyl-CoA_dehydratase_Oscillospiraceae_bacterium_:0.1989564771)92/98:0.0829762239,NLB52283.1_2-hydroxyacyl-CoA_dehydratase_Syntrophomonadaceae_bacterium_:0.2540972939)99.9/100:0.2578804197,((((((((((((CDA36353.1_2-hydroxyglutaryl-CoA_dehydratase_D-component_Collinsella_sp._CAG_166_:0.0056492513,(((((((MBS5438869.1_2-hydroxyacyl-CoA_dehydratase_Collinsella_sp._:0.0028178203,MBS6479295.1_2-hydroxyacyl-CoA_dehydratase_Collinsella_sp._:0.0028184373)0/51:0.0000028970,WP_161145485.1_double-cubane-cluster-containing_anaerobic_reductase_Collinsella_aerofaciens_:0.0000010000)0/61:0.0000023701,((MBS6607448.1_2-hydroxyacyl-CoA_dehydratase_Collinsella_sp._:0.0000028778,WP_260699139.1_double-cubane-cluster-containing_anaerobic_reductase_Collinsella_aerofaciens_:0.0084355659)0/97:0.0000023715,MBS6653929.1_2-hydroxyacyl-CoA_dehydratase_Collinsella_sp._:0.0038484778)0/93:0.0056435094)81.2/99:0.0028204830,MBS6858571.1_2-hydroxyacyl-CoA_dehydratase_Collinsella_sp._:0.0028123487)37.9/89:0.0028248210,(((((((((MBS6993452.1_2-hydroxyacyl-CoA_dehydratase_Collinsella_sp._:0.0028116138,WP_215693692.1_double-cubane-cluster-containing_anaerobic_reductase_Collinsella_aerofaciens_:0.0028116135)0/24:0.0000023759,WP_195544610.1_double-cubane-cluster-containing_anaerobic_reductase_Collinsella_aerofaciens_:0.0000010000)0/19:0.0000023831,WP_006234129.1_double-cubane-cluster-containing_anaerobic_reductase_Collinsella_aerofaciens_:0.0056648250)85.1/25:0.0028160731,MBS7126348.1_2-hydroxyacyl-CoA_dehydratase_Collinsella_sp._:0.0056344286)0/2:0.0000023716,(WP_035138027.1_double-cubane-cluster-containing_anaerobic_reductase_Collinsella_sp._4_8_47FAA_:0.0028142575,WP_225093457.1_double-cubane-cluster-containing_anaerobic_reductase_Collinsella_aerofaciens_:0.0028139206)0/17:0.0000022912)0/1:0.0000023801,WP_055286139.1_double-cubane-cluster-containing_anaerobic_reductase_Collinsella_aerofaciens_:0.0000010000)0/9:0.0000024116,WP_195503885.1_double-cubane-cluster-containing_anaerobic_reductase_Collinsella_aerofaciens_:0.0056318778)86.9/19:0.0028134888,WP_215673419.1_double-cubane-cluster-containing_anaerobic_reductase_Collinsella_aerofaciens_:0.0000024343)0/7:0.0000023703,WP_138374454.1_double-cubane-cluster-containing_anaerobic_reductase_Collinsella_aerofaciens_:0.0084597449)75.2/25:0.0028114783)0/78:0.0000022364,MBS5460928.1_2-hydroxyacyl-CoA_dehydratase_Collinsella_sp._:0.0028138366)0/35:0.0000023711,WP_138340013.1_double-cubane-cluster-containing_anaerobic_reductase_Collinsella_aerofaciens_:0.0000010000)0/35:0.0000022602)69.6/70:0.0028120003,((WP_161159809.1_double-cubane-cluster-containing_anaerobic_reductase_Collinsella_aerofaciens_:0.0032719268,WP_217107794.1_MULTISPECIES_double-cubane-cluster-containing_anaerobic_reductase_Collinsella_:0.0080317122)34.1/98:0.0028417610,WP_196025410.1_double-cubane-cluster-containing_anaerobic_reductase_Collinsella_aerofaciens_:0.0079951274)10/81:0.0032697561)0/55:0.0000023710,WP_055309596.1_double-cubane-cluster-containing_anaerobic_reductase_Collinsella_aerofaciens_:0.0113145299)0/26:0.0000010000,WP_117746407.1_double-cubane-cluster-containing_anaerobic_reductase_Collinsella_sp._TF05-9AC_:0.0028152792)0/8:0.0000025570,(((((((((((((MBS4778966.1_2-hydroxyacyl-CoA_dehydratase_Collinsella_sp._:0.0000029166,(WP_117629424.1_double-cubane-cluster-containing_anaerobic_reductase_Collinsella_sp._TF10-11AT_:0.0028060318,WP_118372916.1_double-cubane-cluster-containing_anaerobic_reductase_Collinsella_sp._AF39-11AT_:0.0000010000)84.9/100:0.0028086630)0/92:0.0000023857,WP_117840098.1_MULTISPECIES_double-cubane-cluster-containing_anaerobic_reductase_unclassified_Collinsella_:0.0056260470)85.5/90:0.0028108605,(WP_118065244.1_double-cubane-cluster-containing_anaerobic_reductase_Collinsella_sp._AM33-4BH_:0.0027945792,WP_118206192.1_double-cubane-cluster-containing_anaerobic_reductase_Collinsella_sp._AM17-1_:0.0000022424)38.9/94:0.0028073874)0/19:0.0000022993,WP_253056270.1_double-cubane-cluster-containing_anaerobic_reductase_Collinsella_aerofaciens_:0.0028203284)0/3:0.0000020772,(((MBS6078373.1_2-hydroxyacyl-CoA_dehydratase_Collinsella_sp._:0.0029893578,WP_117639207.1_MULTISPECIES_double-cubane-cluster-containing_anaerobic_reductase_unclassified_Collinsella_:0.0056253269)0/89:0.0000023710,(WP_118226786.1_double-cubane-cluster-containing_anaerobic_reductase_Collinsella_sp._AM23-17_:0.0028117506,WP_118385058.1_double-cubane-cluster-containing_anaerobic_reductase_Collinsella_sp._AF33-16_:0.0028103756)0/21:0.0000020968)0/8:0.0000010000,(WP_118267498.1_double-cubane-cluster-containing_anaerobic_reductase_Collinsella_sp._AM20-15AC_:0.0028197053,WP_217750449.1_double-cubane-cluster-containing_anaerobic_reductase_Collinsella_aerofaciens_:0.0028197671)0/10:0.0000010000)0/1:0.0000025127)0/4:0.0000022746,(MBS6696195.1_2-hydroxyacyl-CoA_dehydratase_Collinsella_sp._:0.0113233756,WP_118256158.1_double-cubane-cluster-containing_anaerobic_reductase_Collinsella_sp._AF02-46-1_:0.0028117471)0/47:0.0000023061)0/1:0.0000022811,(((MBS5034101.1_2-hydroxyacyl-CoA_dehydratase_Collinsella_sp._:0.0084530283,(WP_117655114.1_double-cubane-cluster-containing_anaerobic_reductase_Collinsella_sp._TF11-5AC_:0.0112514752,WP_195535378.1_double-cubane-cluster-containing_anaerobic_reductase_Collinsella_aerofaciens_:0.0000026678)87.1/99:0.0028099078)0/29:0.0000023728,((WP_117646493.1_MULTISPECIES_double-cubane-cluster-containing_anaerobic_reductase_unclassified_Collinsella_:0.0000022132,WP_117776336.1_double-cubane-cluster-containing_anaerobic_reductase_Collinsella_sp._AF11-11_:0.0084331683)91.8/100:0.0056262414,WP_195246111.1_double-cubane-cluster-containing_anaerobic_reductase_Collinsella_aerofaciens_:0.0141508431)0/23:0.0000023596)0/4:0.0000010000,WP_117584066.1_MULTISPECIES_double-cubane-cluster-containing_anaerobic_reductase_Collinsella_:0.0000010000)0/1:0.0000022596)0/6:0.0000029212,WP_117862158.1_double-cubane-cluster-containing_anaerobic_reductase_Collinsella_sp._AM44-11_:0.0028132498)0/20:0.0000010000,WP_195363908.1_double-cubane-cluster-containing_anaerobic_reductase_Collinsella_aerofaciens_:0.0056353845)84.7/98:0.0028157408,WP_152067724.1_double-cubane-cluster-containing_anaerobic_reductase_Collinsella_aerofaciens_:0.0056408180)0/5:0.0000022819,WP_117637556.1_MULTISPECIES_double-cubane-cluster-containing_anaerobic_reductase_Collinsella_:0.0000010000)0/3:0.0000022771,((WP_117786471.1_MULTISPECIES_double-cubane-cluster-containing_anaerobic_reductase_unclassified_Collinsella_:0.0028192454,WP_117854997.1_MULTISPECIES_double-cubane-cluster-containing_anaerobic_reductase_unclassified_Collinsella_:0.0000010000)84.6/99:0.0028132100,WP_117806448.1_double-cubane-cluster-containing_anaerobic_reductase_Collinsella_sp._OF02-10_:0.0056472780)0/16:0.0000022760)0/6:0.0000010000,((WP_117798171.1_MULTISPECIES_double-cubane-cluster-containing_anaerobic_reductase_unclassified_Collinsella_:0.0028129167,(WP_195239633.1_double-cubane-cluster-containing_anaerobic_reductase_Collinsella_aerofaciens_:0.0051164413,WP_250787394.1_double-cubane-cluster-containing_anaerobic_reductase_Collinsella_sp._BG-O-102_:0.0100450161)69.8/90:0.0017794500)0/7:0.0000022754,((WP_117820351.1_MULTISPECIES_double-cubane-cluster-containing_anaerobic_reductase_unclassified_Collinsella_:0.0028058500,WP_196031904.1_double-cubane-cluster-containing_anaerobic_reductase_Collinsella_aerofaciens_:0.0084803267)61.1/100:0.0015217141,WP_117847537.1_MULTISPECIES_double-cubane-cluster-containing_anaerobic_reductase_unclassified_Collinsella_:0.0053261838)74.9/81:0.0016096541)0/2:0.0000027353)0/7:0.0000010000)0/6:0.0000010000,(MBS5396406.1_2-hydroxyacyl-CoA_dehydratase_Collinsella_sp._:0.0028107429,MBS7080760.1_2-hydroxyacyl-CoA_dehydratase_Collinsella_sp._:0.0113080805)0/9:0.0000023047)0/2:0.0000022731,MBS7184414.1_2-hydroxyacyl-CoA_dehydratase_Collinsella_sp._:0.0084511852)0/9:0.0000024346,((MBN2944632.1_2-hydroxyacyl-CoA_dehydratase_Collinsella_sp._:0.0084614171,WP_156062843.1_double-cubane-cluster-containing_anaerobic_reductase_Collinsella_aerofaciens_:0.0113426502)42.9/99:0.0028243296,MBS6598962.1_2-hydroxyacyl-CoA_dehydratase_Collinsella_sp._:0.0000022241)96.7/99:0.0144318487)79.6/98:0.0028116689,WP_154515337.1_MULTISPECIES_double-cubane-cluster-containing_anaerobic_reductase_unclassified_Collinsella_:0.0056442138)80.2/100:0.0028379759,HAM07586.1_3-hydroxyacyl-ACP_dehydratase_Collinsella_sp._:0.0028287463)0/94:0.0000023867,MCI7631989.1_2-hydroxyacyl-CoA_dehydratase_family_protein_Collinsella_sp._:0.0028137105)74.7/95:0.0476264581,WP_073295514.1_double-cubane-cluster-containing_anaerobic_reductase_Parolsenella_massiliensis_:0.1096032338)100/100:0.6867498341)76.4/92:0.1033743351,(MBC7228784.1_2-hydroxyacyl-CoA_dehydratase_Actinomycetia_bacterium_:0.5461202148,WP_006524301.1_double-cubane-cluster-containing_anaerobic_reductase_Desulfoscipio_gibsoniae_:0.4273293702)89.2/94:0.0976020528)0/13:0.0949499178,(MBU1405569.1_2-hydroxyacyl-CoA_dehydratase_family_protein_Proteobacteria_bacterium_:0.1920204923,RJX31461.1_MAG_2-hydroxyacyl-CoA_dehydratase_Desulfurivibrio_sp._:0.1088859162)100/100:0.4262967234)100/100:0.4280046577,WP_012035410.1_double-cubane-cluster-containing_anaerobic_reductase_Methanocella_arvoryzae_:0.7797732640)78.3/85:0.1323577054,Q60318_reviewed_Putative_dehydratase_subunit_MJ0007_taxID_243232:0.7138265898)41.4/83:0.1270794483)99.4/100:0.4575496028,MBN1627450.1_2-hydroxyacyl-CoA_dehydratase_Deltaproteobacteria_bacterium_:1.3824029512)94.9/100:0.3615417574,(((((G3KIM3_reviewed_Lactoyl-CoA_dehydratase_subunit_beta_taxID_28446:0.8385218229,Q5U923_reviewed_R_-2-hydroxyisocaproyl-CoA_dehydratase_beta_subunit_taxID_1496:0.4482995249)95.7/100:0.2392159125,Q93AL8_reviewed_R_-phenyllactyl-CoA_dehydratase_beta_subunit_taxID_1509:0.5149981403)29.9/97:0.1375932016,P11570_reviewed_R_-2-hydroxyglutaryl-CoA_dehydratase_subunit_beta_taxID_591001:1.0711607787)100/100:0.9597306439,((MBZ5521471.1_2-hydroxyacyl-CoA_dehydratase_Acidobacteriia_bacterium_:0.3463604231,MBZ5706347.1_2-hydroxyacyl-CoA_dehydratase_Acidobacteriia_bacterium_:0.2130227521)99.9/100:0.5624390238,O87874_reviewed_Benzoyl-CoA_reductase_subunit_C_taxID_59405:1.2376398655)97.6/100:0.4318783786)95.2/100:0.4438032581,((((KYK34015.1_benzoyl-CoA_reductase_Thermoplasmatales_archaeon_SG8-52-3_:0.6155836511,RJX24479.1_MAG_2-hydroxyacyl-CoA_dehydratase_Dethiobacter_sp._:1.1193663312)99.5/100:0.4782430872,(NKK52192.1_hypothetical_protein_Rhizobium_leguminosarum_bv._viciae_:0.0000025026,WP_165505421.1_2-hydroxyacyl-CoA_dehydratase_family_protein_Rhizobium_leguminosarum_:0.0000028393)100/100:1.5422330220)61.2/98:0.2043948370,(((MBP8649887.1_2-hydroxyacyl-CoA_dehydratase_Deltaproteobacteria_bacterium_:0.0266409425,NLW68400.1_2-hydroxyacyl-CoA_dehydratase_Bacteriovoracaceae_bacterium_:0.0286768411)100/100:0.7639712088,(MCK5590290.1_2-hydroxyacyl-CoA_dehydratase_Dehalococcoidales_bacterium_:0.0000010000,RLC59637.1_2-hydroxyacyl-CoA_dehydratase_Chloroflexi_bacterium_:0.0000027902)100/100:0.5231093833)99.1/100:0.3944880514,MBU2489352.1_2-hydroxyacyl-CoA_dehydratase_family_protein_Proteobacteria_bacterium_:1.4968868930)97.2/100:0.3060982544)82/98:0.1529565438,(NQU08368.1_2-hydroxyacyl-CoA_dehydratase_Candidatus_Abyssubacteria_bacterium_:0.8560441661,RLI83589.1_hypothetical_protein_DRP07_03230_Archaeoglobales_archaeon_:1.4637268074)85.6/100:0.1942163655)94.7/98:0.2866653037)99.4/100:0.5715440151)88.4/100:0.2048457008,WP_204400379.1_2-hydroxyacyl-CoA_dehydratase_Alkaliphilus_hydrothermalis_:2.1093619360)94.6/100:0.3008685766,((((((((CAG0962022.1_Benzoyl-CoA_reductase_subunit_C_Methanosarcinales_archaeon_:0.0541150284,NJD53955.1_2-hydroxyacyl-CoA_dehydratase_Candidatus_Methanoperedens_sp._:0.0624787061)99.9/100:0.1809269352,WP_165755676.1_2-hydroxyacyl-CoA_dehydratase_family_protein_Ruminiclostridium_hungatei_:0.3534163079)99.9/100:0.2384303268,TLU55151.1_MAG_2-hydroxyacyl-CoA_dehydratase_Chlorobium_sp._:0.9526348977)89/96:0.0942399111,((GBR72672.1_2-hydroxyglutaryl-CoA_dehydratase_subunit_B_Candidatus_Termititenax_aidoneus_:0.0362700667,GBR77093.1_2-hydroxyglutaryl-CoA_dehydratase_subunit_B_partial_Candidatus_Termititenax_persephonae_:0.0251859812)100/100:0.5331391078,NJD54268.1_2-hydroxyacyl-CoA_dehydratase_Candidatus_Methanoperedens_sp._:0.4268556985)94/100:0.1260443801)84.8/96:0.1630360675,(WP_012617799.1_2-hydroxyacyl-CoA_dehydratase_family_protein_Methanosphaerula_palustris_:0.1085983892,WP_012617808.1_2-hydroxyacyl-CoA_dehydratase_family_protein_Methanosphaerula_palustris_:0.1394714794)100/100:0.5184927240)98.9/100:0.5030484458,NPA40247.1_2-hydroxyacyl-CoA_dehydratase_Thermodesulfobacteria_bacterium_:1.5030911381)100/100:0.8810802430,(((MBI1987767.1_2-hydroxyacyl-CoA_dehydratase_Nitrospinae_bacterium_:0.0775469129,MBI2876480.1_2-hydroxyacyl-CoA_dehydratase_Candidatus_Tectomicrobia_bacterium_:0.0832217161)99.9/100:0.3963408459,OGW13490.1_hypothetical_protein_A3G93_00695_Nitrospinae_bacterium_RIFCSPLOWO2_12_FULL_45_22_:0.4904780406)99.7/100:0.5074538608,((MBI5207614.1_2-hydroxyacyl-CoA_dehydratase_Candidatus_Firestonebacteria_bacterium_:0.1647912000,MBI5416959.1_2-hydroxyacyl-CoA_dehydratase_Candidatus_Poribacteria_bacterium_:0.2028206238)99.9/100:0.3908394447,MBI5787299.1_2-hydroxyacyl-CoA_dehydratase_Candidatus_Schekmanbacteria_bacterium_:0.4905688254)99.9/100:0.6660745315)100/100:0.7659866562)93.2/100:0.3121194037,(((((((((((((((((CAIJQK010000340.1_2:0.0000000000,CAIWIA010000151.1_2:0.0000000000):0.0000000000,CAIWDO010000136.1_4:0.0000000000):0.0000000000,CAIPQQ010000035.1_16:0.0000000000):0.0000000000,CAIYBT010000187.1_35:0.0000000000):0.0000000000,CAIVHC010000140.1_13:0.0000000000):0.0000000000,CAIRGF010000142.1_5:0.0000000000):0.0000000000,CAISLY010000042.1_3:0.0000000000):0.0000010000,CAINJL010000184.1_5:0.0000010000)0/91:0.0000026043,(((CAIMVG010000020.1_110:0.0000000000,CAIUZE010000027.1_7:0.0000000000):0.0000022564,CAINSB010000026.1_92:0.0000021669)100/100:0.0326929873,CAISBA010000122.1_4:0.0000021760)0/85:0.0000028200)0/81:0.0000021581,CAIWSF010000230.1_3:0.0031952631)79.3/95:0.0031918544,CAIWYE010000132.1_3:0.0000025503)100/100:1.1019253710,((MBN1369909.1_2-hydroxyacyl-CoA_dehydratase_Dehalococcoidaceae_bacterium_:0.3030458017,NLE90202.1_2-hydroxyacyl-CoA_dehydratase_Dehalococcoidales_bacterium_:0.4264125107)100/100:0.5112562391,(UCE97580.1_MAG_2-hydroxyacyl-CoA_dehydratase_Dehalococcoidia_bacterium_:0.1415733645,UCG54019.1_MAG_hypothetical_protein_JSV32_05260_partial_Dehalococcoidia_bacterium_:0.1551427873)96.7/100:0.1789338174)77.1/86:0.0843454630)83.2/7:0.0499446910,MBU04956.1_hypothetical_protein_Dehalococcoidales_bacterium_:0.2450783358)79.5/7:0.0696842113,UCE97770.1_MAG_2-hydroxyacyl-CoA_dehydratase_Dehalococcoidia_bacterium_:0.8460587922)51.5/7:0.0724240161,OGO24346.1_hypothetical_protein_A2144_11550_Chloroflexi_bacterium_RBG_16_50_9_:0.3043825616)99.5/100:0.4871883633,(MBS7622131.1_2-hydroxyacyl-CoA_dehydratase_Candidatus_Bathyarchaeota_archaeon_:0.5073062955,(NHJ32297.1_2-hydroxyacyl-CoA_dehydratase_Asgard_group_archaeon_:0.0604363689,(OGD52860.1_hypothetical_protein_A3K80_02695_Candidatus_Bathyarchaeota_archaeon_RBG_13_38_9_:0.0247478785,TRO57326.1_2-hydroxyacyl-CoA_dehydratase_Candidatus_Bathyarchaeota_archaeon_:0.0918198330)78.7/99:0.0293742573)100/100:0.4763033564)100/100:0.6560411295)100/100:1.0712735940,((((((((((((HAT12046.1_hypothetical_protein_Planctomycetota_bacterium_:0.8166555319,MBM4142588.1_2-hydroxyacyl-CoA_dehydratase_Lentisphaerae_bacterium_:0.2394717568)95.9/100:0.1124462463,NLE42438.1_2-hydroxyacyl-CoA_dehydratase_Lentisphaerae_bacterium_:0.5676852159)93.9/100:0.0782044822,SPE56995.1_hypothetical_protein_SBV1_260091_Verrucomicrobia_bacterium_:0.3374406217)98.6/100:0.1104181424,MBT3193321.1_2-hydroxyacyl-CoA_dehydratase_Verrucomicrobia_bacterium_:0.3417001903)91.1/97:0.0747195460,MCP4640109.1_2-hydroxyacyl-CoA_dehydratase_bacterium_:0.2827917745)94.7/29:0.0914475344,(MBE3099178.1_2-hydroxyacyl-CoA_dehydratase_Planctomycetota_bacterium_:0.2756139262,(MBI4860914.1_2-hydroxyacyl-CoA_dehydratase_Candidatus_Riflebacteria_bacterium_:0.3530385632,OGV55639.1_MAG_hypothetical_protein_A2X49_02755_Lentisphaerae_bacterium_GWF2_52_8_:0.5927009521)47.9/19:0.0640399701)24.9/18:0.0308364562)93.8/96:0.0846251621,(KPK38392.1_hypothetical_protein_AMJ65_12960_Phycisphaerae_bacterium_SG8_4_:0.1641352278,(MBN1975259.1_2-hydroxyacyl-CoA_dehydratase_Sedimentisphaerales_bacterium_:0.1242705328,MBN2588699.1_2-hydroxyacyl-CoA_dehydratase_Sedimentisphaerales_bacterium_:0.1074348856)100/100:0.2073742125)93.1/100:0.0800172056)74.1/78:0.0660805225,(MCE5341346.1_2-hydroxyacyl-CoA_dehydratase_family_protein_Planctomycetaceae_bacterium_:0.4181184885,(NLK40827.1_2-hydroxyacyl-CoA_dehydratase_Planctomycetota_bacterium_:0.6870673031,OHB57416.1_hypothetical_protein_A2Y07_04325_Planctomycetes_bacterium_GWF2_50_10_:0.4641510838)69/87:0.1273586548)46.8/67:0.0570605306)90.6/88:0.1501380054,(MCL1920368.1_2-hydroxyacyl-CoA_dehydratase_Kiritimatiellaeota_bacterium_:0.1419748725,MCL2104689.1_2-hydroxyacyl-CoA_dehydratase_family_protein_Kiritimatiellaeota_bacterium_:0.2218426025)100/100:0.7081273892)93.7/100:0.2054653853,(MBP7732932.1_2-hydroxyacyl-CoA_dehydratase_Caldisericia_bacterium_:0.0770079588,NTU60741.1_2-hydroxyacyl-CoA_dehydratase_Caldiserica_bacterium_:0.0825046157)100/100:0.5616023556)94.4/100:0.2650490448,OGV59734.1_MAG_hypothetical_protein_A2X45_16520_Lentisphaerae_bacterium_GWF2_50_93_:1.0304922553)99.4/100:0.6494377868,KPK87513.1_hypothetical_protein_AMJ80_11905_partial_bacterium_SM23_31_:1.2320770156)51.4/73:0.2917417932)96.4/76:0.3574304442)78.8/74:0.1733242911)73.9/73:0.1935481097,NHI91580.1_2-hydroxyacyl-CoA_dehydratase_Candidatus_Lokiarchaeota_archaeon_:2.3536914029)94.2/93:0.2624279482,((((MBM3141417.1_2-hydroxyacyl-CoA_dehydratase_Chloroflexi_bacterium_:1.0846497642,UCG63666.1_MAG_2-hydroxyacyl-CoA_dehydratase_Deltaproteobacteria_bacterium_:1.2564093584)99.9/100:0.6981693713,((MBW2022389.1_2-hydroxyacyl-CoA_dehydratase_Deltaproteobacteria_bacterium_:0.0314086746,RLB24231.1_hypothetical_protein_DRG71_05285_Deltaproteobacteria_bacterium_:0.0000025931)100/100:1.0277518590,WP_159429800.1_2-hydroxyacyl-CoA_dehydratase_family_protein_Halarsenatibacter_silvermanii_:1.1150388119)98.3/100:0.4363661526)18.2/81:0.1109540903,((OGW12735.1_hypothetical_protein_A3G93_01155_Nitrospinae_bacterium_RIFCSPLOWO2_12_FULL_45_22_:0.7636695401,OGW17358.1_hypothetical_protein_A3G93_04440_Nitrospinae_bacterium_RIFCSPLOWO2_12_FULL_45_22_:0.8273821769)99.5/100:0.5459472224,TFG25435.1_MAG_2-hydroxyacyl-CoA_dehydratase_Candidatus_Lokiarchaeota_archaeon_:1.8437678049)95.1/100:0.3314854734)97.1/100:0.2733056119,(MBP6960968.1_2-hydroxyacyl-CoA_dehydratase_Thermotogae_bacterium_:0.9183322654,NHJ24406.1_2-hydroxyacyl-CoA_dehydratase_Candidatus_Lokiarchaeota_archaeon_:2.1022456417)99.5/93:0.9904877873)52.9/89:0.0744414264)47.6/87:0.1802735109,DUEO01000008.1_92:1.8856901485)95.5/98:0.2345392779,((((((((HDZ16705.1_2-hydroxyacyl-CoA_dehydratase_archaeon_:0.0642914806,(MBY8985984.1_2-hydroxyacyl-CoA_dehydratase_Candidatus_Lokiarchaeota_archaeon_:0.1016577036,MCK4285500.1_2-hydroxyacyl-CoA_dehydratase_Candidatus_Lokiarchaeota_archaeon_:0.0828593542)95.3/95:0.0601628111)66.8/94:0.0221538284,(TET61208.1_MAG_2-hydroxyacyl-CoA_dehydratase_Candidatus_Lokiarchaeota_archaeon_:0.0545406189,UCC21226.1_MAG_2-hydroxyacyl-CoA_dehydratase_Candidatus_Lokiarchaeota_archaeon_:0.0565751014)97.9/100:0.0540390986)98.9/100:0.0768810669,TKJ21051.1_MAG_hypothetical_protein_CEE42_14205_Candidatus_Lokiarchaeota_archaeon_Loki_b31_:0.1165509065)100/100:0.1026661489,MBN1802070.1_2-hydroxyacyl-CoA_dehydratase_Candidatus_Lokiarchaeota_archaeon_:0.2971941881)96.8/93:0.0743924446,((MBD3254820.1_hypothetical_protein_Candidatus_Lokiarchaeota_archaeon_:0.1865092704,(((NVM34315.1_2-hydroxyacyl-CoA_dehydratase_Candidatus_Lokiarchaeota_archaeon_:0.0523687442,UCD01227.1_MAG_2-hydroxyacyl-CoA_dehydratase_Candidatus_Lokiarchaeota_archaeon_:0.0457236778)99.5/100:0.1085832750,TFF97593.1_MAG_2-hydroxyacyl-CoA_dehydratase_Candidatus_Lokiarchaeota_archaeon_:0.2050232015)100/100:0.1634432563,(TFF98765.1_MAG_2-hydroxyacyl-CoA_dehydratase_Candidatus_Lokiarchaeota_archaeon_:0.0127435596,TFG23690.1_MAG_2-hydroxyacyl-CoA_dehydratase_Candidatus_Lokiarchaeota_archaeon_:0.0293724308)99.8/100:0.0747912338)97.4/82:0.0568777897)75.1/44:0.0183768175,(((((MBY8980309.1_2-hydroxyacyl-CoA_dehydratase_Candidatus_Lokiarchaeota_archaeon_:0.0469822893,NVM17472.1_2-hydroxyacyl-CoA_dehydratase_Candidatus_Lokiarchaeota_archaeon_:0.1022994647)72.5/98:0.0234304211,(MBY9020447.1_2-hydroxyacyl-CoA_dehydratase_Candidatus_Lokiarchaeota_archaeon_:0.0703914020,TET04239.1_MAG_2-hydroxyacyl-CoA_dehydratase_Candidatus_Lokiarchaeota_archaeon_:0.1008070183)90.6/100:0.0272994770)95.2/98:0.0361631706,(MCJ7649268.1_2-hydroxyacyl-CoA_dehydratase_family_protein_Candidatus_Lokiarchaeota_archaeon_:0.0702898542,MCJ7651963.1_2-hydroxyacyl-CoA_dehydratase_family_protein_Candidatus_Lokiarchaeota_archaeon_:0.1073030676)96.4/98:0.0402326932)92.5/100:0.0374430754,(TFF69115.1_MAG_2-hydroxyacyl-CoA_dehydratase_Candidatus_Lokiarchaeota_archaeon_:0.0427085979,TFG11895.1_MAG_2-hydroxyacyl-CoA_dehydratase_Candidatus_Lokiarchaeota_archaeon_:0.0205010440)100/100:0.1088313528)98.4/100:0.0515912456,TFG04791.1_MAG_2-hydroxyacyl-CoA_dehydratase_Candidatus_Lokiarchaeota_archaeon_:0.1441306103)93.3/98:0.0310828510)21.6/42:0.0211360250)98/46:0.0576787760,(MBD3211741.1_hypothetical_protein_Candidatus_Lokiarchaeota_archaeon_:0.0100408486,TXT63452.1_MAG_2-hydroxyglutaryl-CoA_dehydratase_D-component_Candidatus_Lokiarchaeota_archaeon_:0.0279006607)100/100:0.1530147782)19.3/33:0.0452619702,TXT63953.1_MAG_2-hydroxyglutaryl-CoA_dehydratase_D-component_Candidatus_Lokiarchaeota_archaeon_:0.1570786400)100/100:0.6288253844,(((((((((KQC10953.1_MAG_hypothetical_protein_APR62_10940_Smithella_sp._SDB_:0.0478183343,PKN37130.1_hypothetical_protein_CVU62_11020_Deltaproteobacteria_bacterium_HGW-Deltaproteobacteria-2_:0.0315010950)75.7/95:0.0128761028,(MBP7509578.1_2-hydroxyacyl-CoA_dehydratase_Prolixibacteraceae_bacterium_:0.0265991967,(MCE5210470.1_2-hydroxyacyl-CoA_dehydratase_family_protein_Deltaproteobacteria_bacterium_:0.0299606215,PKN51270.1_hypothetical_protein_CVU55_12620_Deltaproteobacteria_bacterium_HGW-Deltaproteobacteria-13_:0.0439521873)37.6/97:0.0149654374)54.9/96:0.0097584114)97/91:0.0273991494,MBP9012265.1_2-hydroxyacyl-CoA_dehydratase_Smithella_sp._:0.0334329349)97.5/91:0.0439811482,MBP7017737.1_2-hydroxyacyl-CoA_dehydratase_Smithella_sp._:0.0358772643)100/100:0.2840999280,(((MBN1497946.1_2-hydroxyacyl-CoA_dehydratase_Spirochaetes_bacterium_:0.1053549672,MBN2159017.1_2-hydroxyacyl-CoA_dehydratase_Spirochaetes_bacterium_:0.1014546288)73/100:0.0498591599,MBP7739030.1_2-hydroxyacyl-CoA_dehydratase_Spirochaetes_bacterium_:0.1236280583)94.6/100:0.0784872504,WP_012175105.1_2-hydroxyacyl-CoA_dehydratase_family_protein_Desulfosudis_oleivorans_:0.2245373803)100/100:0.1966841202)100/100:0.3235413062,((MBD3350845.1_hypothetical_protein_Candidatus_Lokiarchaeota_archaeon_:0.0335279897,MBD3352717.1_hypothetical_protein_Candidatus_Lokiarchaeota_archaeon_:0.0052674753)100/100:0.4117935599,((MBN2156011.1_2-hydroxyacyl-CoA_dehydratase_Candidatus_Lokiarchaeota_archaeon_:0.1193572837,TFG17178.1_MAG_2-hydroxyacyl-CoA_dehydratase_Candidatus_Lokiarchaeota_archaeon_:0.0633551183)99.9/100:0.2252988267,MCP4761640.1_2-hydroxyacyl-CoA_dehydratase_archaeon_:0.2297837770)100/100:0.2897305699)87.7/89:0.0515444988)77.7/86:0.0558275772,WP_147663460.1_2-hydroxyacyl-CoA_dehydratase_family_protein_Candidatus_Prometheoarchaeum_syntrophicum_:0.5347987714)77.1/97:0.1042508216,(MBD3187105.1_hypothetical_protein_Candidatus_Bathyarchaeota_archaeon_:0.2437611756,MBN2152611.1_2-hydroxyacyl-CoA_dehydratase_Candidatus_Lokiarchaeota_archaeon_:0.3040896470)99.6/100:0.2274552565)99.3/100:0.2592707108,OLS13306.1_MAG_2-hydroxyglutaryl-CoA_dehydratase_D-component_Candidatus_Lokiarchaeota_archaeon_CR_4_:0.5477887291)97.1/100:0.2240175095)100/100:0.6578448845)97.1/94:0.1635840680,(((((((((((((((((((((((((CAIJGZ010000147.1_1:0.0030357300,CAIYTC010000269.1_13:0.0000010000)0/98:0.0000028681,(CAIWAI010000085.1_7:0.0026178275,CAIXNG010000025.1_16:0.0000010000)0/97:0.0000028180)98.8/98:0.0328371228,TSA55604.1_2-hydroxyacyl-CoA_dehydratase_Dehalococcoidia_bacterium_:0.0404327786)97.5/100:0.0365520259,MBN1691887.1_2-hydroxyacyl-CoA_dehydratase_Dehalococcoidia_bacterium_:0.0768031282)85.6/99:0.0525847489,MBN1689427.1_2-hydroxyacyl-CoA_dehydratase_Dehalococcoidia_bacterium_:0.1307835789)82/100:0.0588643948,MBN1691893.1_2-hydroxyacyl-CoA_dehydratase_Dehalococcoidia_bacterium_:0.1792228091)92.4/100:0.0795442017,(DBZK01000020.1_7:0.0418858250,PLME01000004.1_96:0.0351700449)35.6/99:0.0365357514)100/100:0.4921970804,HAR97379.1_hypothetical_protein_Syntrophus_sp._in_Bacteria_:0.3630471183)100/100:0.3747457338,(((((((((((((((((((CAISEW010000050.1_40:0.0000000000,CAIYEA010000005.1_6:0.0000000000):0.0000000000,CAIXLZ010000044.1_6:0.0000000000):0.0000025440,CAITHD010000067.1_40:0.0000025225)99.4/100:0.0278809531,((MCK5124521.1_2-hydroxyacyl-CoA_dehydratase_Dehalococcoidia_bacterium_:0.0000022911,(((MCK5124523.1_2-hydroxyacyl-CoA_dehydratase_Dehalococcoidia_bacterium_:0.0000027660,UCD21339.1_MAG_2-hydroxyacyl-CoA_dehydratase_partial_Chloroflexi_bacterium_:0.0232303223)89.3/95:0.0115988858,MCK5181377.1_2-hydroxyacyl-CoA_dehydratase_Dehalococcoidia_bacterium_:0.0000010000)0/93:0.0000020377,MCK5433991.1_2-hydroxyacyl-CoA_dehydratase_Dehalococcoidales_bacterium_:0.0240774561)73.1/99:0.0121110581)97.8/99:0.0652156979,(TET40938.1_2-hydroxyacyl-CoA_dehydratase_Dehalococcoidia_bacterium_:0.0027233132,TEU18541.1_2-hydroxyacyl-CoA_dehydratase_Dehalococcoidia_bacterium_:0.0027281007)94/100:0.0156704683)95.6/99:0.0213703802)83.9/99:0.0054820234,(MCJ7575470.1_2-hydroxyacyl-CoA_dehydratase_family_protein_Dehalococcoidia_bacterium_:0.0470336575,(MGMS01000012.1_89:0.0000010000,OGN97497.1_hypothetical_protein_A2Z77_05580_Chloroflexi_bacterium_RBG_13_51_36_:0.0000020788)100/100:0.0615290330)91.8/99:0.0165276142)97/100:0.0307741821,MCJ7669649.1_2-hydroxyacyl-CoA_dehydratase_family_protein_Dehalococcoidia_bacterium_:0.0437262232)76.4/99:0.0220906415,(((HEU65101.1_hypothetical_protein_Chloroflexi_bacterium_:0.0237648455,(MCK5181698.1_2-hydroxyacyl-CoA_dehydratase_Dehalococcoidia_bacterium_:0.0329457359,(PWRA01000046.1_7:0.0000010000,PWYC01000048.1_7:0.0000010000)97.8/100:0.0922166983)74.5/65:0.0149977170)26/59:0.0200410349,MCK5181697.1_hypothetical_protein_Dehalococcoidia_bacterium_:0.0365769974)0/54:0.0011913667,(SOJB01000023.1_1:0.0000010000,TET57793.1_2-hydroxyacyl-CoA_dehydratase_partial_Dehalococcoidia_bacterium_:0.0000010000)99.8/100:0.0686507194)41.5/97:0.0344113051)64/99:0.0344758579,MBM3141489.1_2-hydroxyacyl-CoA_dehydratase_Chloroflexi_bacterium_:0.1872196830)85/100:0.0373762267,(((HIE17942.1_2-hydroxyacyl-CoA_dehydratase_Dehalococcoidia_bacterium_:0.0651868292,(MBC8274477.1_2-hydroxyacyl-CoA_dehydratase_Chloroflexi_bacterium_:0.0213457944,MCJ7654074.1_2-hydroxyacyl-CoA_dehydratase_family_protein_Dehalococcoidia_bacterium_:0.0155734912)99.4/100:0.0775024934)89.4/62:0.0250588731,MBM3142075.1_2-hydroxyacyl-CoA_dehydratase_Chloroflexi_bacterium_:0.0189418987)94.8/62:0.0279560343,MBM4446203.1_2-hydroxyacyl-CoA_dehydratase_Chloroflexi_bacterium_:0.0495493684)98.7/63:0.0436709876)78/98:0.0223986642,MBM3120120.1_2-hydroxyacyl-CoA_dehydratase_Chloroflexi_bacterium_:0.1048994036)98.5/100:0.0598603353,(MBC8511635.1_2-hydroxyacyl-CoA_dehydratase_Dehalococcoidia_bacterium_:0.0019215754,MCK4331464.1_2-hydroxyacyl-CoA_dehydratase_Dehalococcoidia_bacterium_:0.0223025995)99.8/100:0.0924474302)26.7/99:0.0219825701,MCK4722651.1_2-hydroxyacyl-CoA_dehydratase_Dehalococcoidia_bacterium_:0.1863876758)0/83:0.0110579692,(MBW1888278.1_2-hydroxyacyl-CoA_dehydratase_Deltaproteobacteria_bacterium_:0.1581341296,NVM24651.1_2-hydroxyacyl-CoA_dehydratase_Desulfobacterales_bacterium_:0.0984966071)98.9/100:0.0586931630)90.3/100:0.0343350300,(((MBN2462094.1_2-hydroxyacyl-CoA_dehydratase_Dehalococcoidia_bacterium_:0.0626198576,MCJ7516150.1_2-hydroxyacyl-CoA_dehydratase_family_protein_Dehalococcoidia_bacterium_:0.0309359834)96/100:0.0246721273,OGN91558.1_hypothetical_protein_A2Z75_07810_Chloroflexi_bacterium_RBG_13_50_10_:0.0135732373)0/98:0.0000278900,OGN91258.1_hypothetical_protein_A2Z70_02410_partial_Chloroflexi_bacterium_RBG_13_48_17_:0.0252396395)100/100:0.2046537273)53/10:0.0171111644,(MBC8254980.1_hypothetical_protein_Ardenticatenia_bacterium_:0.1385725133,((MBM3149410.1_2-hydroxyacyl-CoA_dehydratase_Chloroflexi_bacterium_:0.0088536221,(MBM3154519.1_2-hydroxyacyl-CoA_dehydratase_Chloroflexi_bacterium_:0.0000010000,MBM3172314.1_2-hydroxyacyl-CoA_dehydratase_Chloroflexi_bacterium_:0.0055942854)0/100:0.0000022250)89.9/100:0.0185855711,MBM3167066.1_2-hydroxyacyl-CoA_dehydratase_Chloroflexi_bacterium_:0.0126385011)100/100:0.2604147046)75.3/10:0.0197468694)81.1/91:0.0331439715,DRUI01000107.1_11:0.2707240469)100/100:0.1628200772,(((MBE9469852.1_2-hydroxyacyl-CoA_dehydratase_Chloroflexi_bacterium_:0.0551721535,TET43466.1_2-hydroxyacyl-CoA_dehydratase_Dehalococcoidia_bacterium_:0.0581597094)100/100:0.1281751008,TET40347.1_2-hydroxyacyl-CoA_dehydratase_Dehalococcoidia_bacterium_:0.1282184714)47.8/100:0.0520651971,(MBN1857220.1_2-hydroxyacyl-CoA_dehydratase_Dehalococcoidia_bacterium_:0.1176426331,((PUON01000129.1_1:0.0102078327,PWSP01000026.1_2:0.0206978528)50.2/100:0.0121368888,(((PWSP01000104.1_40:0.0000000000,SLLH01000041.1_14:0.0000000000):0.0000000000,SKVJ01000019.1_56:0.0000000000):0.0000010000,SKNH01000021.1_42:0.0000010000)87.8/100:0.0108774070)98.8/100:0.0770193321)100/100:0.2229376755)50.8/79:0.0252433949)70.7/93:0.0327360857,(MBE9569545.1_2-hydroxyacyl-CoA_dehydratase_Proteobacteria_bacterium_:0.0341107446,MCK4795057.1_2-hydroxyacyl-CoA_dehydratase_Desulfobacteraceae_bacterium_:0.0160270933)100/100:0.4350507595)87.9/96:0.0264981306,(((((MBE0617833.1_2-hydroxyacyl-CoA_dehydratase_Proteobacteria_bacterium_:0.2204150159,(MBI5060441.1_2-hydroxyacyl-CoA_dehydratase_candidate_division_KSB1_bacterium_:0.1532562764,MBI5446931.1_2-hydroxyacyl-CoA_dehydratase_Deltaproteobacteria_bacterium_:0.1847367281)99.1/100:0.0910279375)93.2/100:0.0510031967,(MBI5015905.1_2-hydroxyacyl-CoA_dehydratase_Deltaproteobacteria_bacterium_:0.0914441505,MBI5018226.1_2-hydroxyacyl-CoA_dehydratase_Deltaproteobacteria_bacterium_:0.0468816519)100/100:0.1719390938)94.7/100:0.0744366515,MBI5443587.1_2-hydroxyacyl-CoA_dehydratase_Deltaproteobacteria_bacterium_:0.3771848426)71/100:0.0433554491,(MBE0618920.1_2-hydroxyacyl-CoA_dehydratase_Proteobacteria_bacterium_:0.1085806473,MBI5014964.1_2-hydroxyacyl-CoA_dehydratase_Deltaproteobacteria_bacterium_:0.2360788856)100/100:0.2000573718)100/100:0.1952192863,MCL5406089.1_2-hydroxyacyl-CoA_dehydratase_family_protein_Deltaproteobacteria_bacterium_:0.6131205112)94.3/100:0.0638356687)95.8/96:0.0596289182)64/64:0.0360034038,(DTMR01000001.1_209:0.4865551777,(MBE9469884.1_2-hydroxyacyl-CoA_dehydratase_Chloroflexi_bacterium_:0.0815596274,TET41563.1_2-hydroxyacyl-CoA_dehydratase_partial_Dehalococcoidia_bacterium_:0.0534051806)100/100:0.2030367678)69.2/99:0.0646090280)59/71:0.0467895518,MBI4285943.1_2-hydroxyacyl-CoA_dehydratase_Chloroflexi_bacterium_:0.4810445326)31/62:0.0408507902,(((((((DUEM01000002.1_71:0.0000010000,HEY82136.1_2-hydroxyacyl-CoA_dehydratase_Dehalococcoidia_bacterium_:0.0000010000)99.7/100:0.0764241549,MBI2869487.1_2-hydroxyacyl-CoA_dehydratase_Chloroflexi_bacterium_:0.2494822910)94.3/100:0.0537048308,(MBI2859873.1_2-hydroxyacyl-CoA_dehydratase_Chloroflexi_bacterium_:0.1923882094,MCH8864106.1_2-hydroxyacyl-CoA_dehydratase_Chloroflexi_bacterium_:0.1460892393)95.5/100:0.0736516940)99/100:0.0874369527,(HAP93396.1_hypothetical_protein_Desulfotomaculum_sp._:0.2800989851,MBM4432802.1_2-hydroxyacyl-CoA_dehydratase_Chloroflexi_bacterium_:0.1770505731)94.9/100:0.0591069803)96/100:0.0655377293,((((((DUEV01000003.1_24:0.0000026741,HEY32106.1_2-hydroxyacyl-CoA_dehydratase_Dehalococcoidia_bacterium_:0.0000025142)100/100:0.1211333462,((DUFD01000038.1_16:0.0000010000,HEY41465.1_2-hydroxyacyl-CoA_dehydratase_Dehalococcoidia_bacterium_:0.0000010000)99.6/100:0.0518462357,UCB43232.1_MAG_2-hydroxyacyl-CoA_dehydratase_Dehalococcoidales_bacterium_:0.0242943823)84.3/100:0.0489953992)85.9/100:0.0550039623,MBL7166402.1_2-hydroxyacyl-CoA_dehydratase_Dehalococcoidales_bacterium_:0.1519375014)98.2/100:0.0820733156,UCH42261.1_MAG_2-hydroxyacyl-CoA_dehydratase_Dehalococcoidales_bacterium_:0.1300236115)99.9/100:0.1443316586,(MBN1190267.1_2-hydroxyacyl-CoA_dehydratase_Dehalococcoidales_bacterium_:0.2196958982,PLLL01000015.1_5:0.2310577358)100/100:0.3037134888)99.4/100:0.1513942337,((((((DUFA01000157.1_1:0.0000010000,HEY96474.1_2-hydroxyacyl-CoA_dehydratase_Dehalococcoidia_bacterium_:0.0000021456)99.8/100:0.0425756228,(UCC17139.1_MAG_2-hydroxyacyl-CoA_dehydratase_partial_Dehalococcoidales_bacterium_:0.0298057897,UCD08494.1_MAG_2-hydroxyacyl-CoA_dehydratase_Dehalococcoidales_bacterium_:0.0343947099)95.6/100:0.0215601577)93.8/100:0.0208858834,MBN2075246.1_2-hydroxyacyl-CoA_dehydratase_Dehalococcoidales_bacterium_:0.0371240320)91.7/100:0.0303074685,MBN2238418.1_2-hydroxyacyl-CoA_dehydratase_Dehalococcoidales_bacterium_:0.0807974494)100/100:0.3455435387,(MBI4267299.1_2-hydroxyacyl-CoA_dehydratase_Chloroflexi_bacterium_:0.0332613326,(MBI4267706.1_2-hydroxyacyl-CoA_dehydratase_Chloroflexi_bacterium_:0.0868051560,MBI4267707.1_2-hydroxyacyl-CoA_dehydratase_Chloroflexi_bacterium_:0.1245333294)97.6/100:0.0714288102)100/100:0.4196452067)34.8/99:0.0801161039,(((MBM2825814.1_2-hydroxyglutaryl-CoA_dehydratase_Dehalococcoidales_bacterium_:0.3534405178,MBM2825815.1_2-hydroxyacyl-CoA_dehydratase_Dehalococcoidales_bacterium_:0.3459583104)100/100:0.3157217853,MBP1707117.1_2-hydroxyglutaryl-CoA_dehydratase_Chloroflexi_bacterium_:0.7035431198)81.9/100:0.0629491209,MBM4401329.1_2-hydroxyacyl-CoA_dehydratase_Crenarchaeota_archaeon_:0.4383236851)90/100:0.0719831433)90.2/100:0.0850578894)100/100:0.3397882829)85.5/92:0.0601421275,UCD54103.1_MAG_2-hydroxyacyl-CoA_dehydratase_Dehalococcoidia_bacterium_:0.3001793488)52.3/46:0.0234049080,(((((((MBA4398117.1_hypothetical_protein_Syntrophus_sp._in_Bacteria_:0.0488222346,NTW76347.1_2-hydroxyacyl-CoA_dehydratase_Syntrophaceae_bacterium_:0.0730016088)96.1/100:0.1087560730,PKN60924.1_hypothetical_protein_CVU53_00585_Deltaproteobacteria_bacterium_HGW-Deltaproteobacteria-11_:0.0403971162)82.5/100:0.0113410312,MBA4398218.1_hypothetical_protein_Syntrophus_sp._in_Bacteria_:0.0442805183)93.7/100:0.0412795127,MBE9546956.1_2-hydroxyacyl-CoA_dehydratase_Proteobacteria_bacterium_:0.1375523031)100/100:0.1309256287,MBI4285944.1_2-hydroxyacyl-CoA_dehydratase_Chloroflexi_bacterium_:0.1761407316)92/100:0.0568901144,(MBI2832343.1_2-hydroxyacyl-CoA_dehydratase_Chloroflexi_bacterium_:0.2064617910,MBI4187318.1_2-hydroxyacyl-CoA_dehydratase_Chloroflexi_bacterium_:0.1839319382)91.8/100:0.0581161877)93.6/100:0.0739067527,MBT9132195.1_R_-phenyllactyl-CoA_dehydratase_alpha_subunit_Firmicutes_bacterium_:0.2844326080)64.5/24:0.0457688966)82.8/60:0.0440456359)93.5/83:0.0891776941,(MBS7640955.1_2-hydroxyacyl-CoA_dehydratase_Candidatus_Bathyarchaeota_archaeon_:0.2550953348,RLI32853.1_hypothetical_protein_DRO51_00810_Candidatus_Bathyarchaeota_archaeon_:0.1019775727)100/100:0.3894454696)96.1/100:0.0974903779,(((((HAZ31990.1_hypothetical_protein_Dehalococcoidia_bacterium_:0.0324963943,(((MCL0069591.1_2-hydroxyacyl-CoA_dehydratase_family_protein_Dehalococcoidia_bacterium_:0.0084319251,MCL0076952.1_2-hydroxyacyl-CoA_dehydratase_family_protein_Dehalococcoidia_bacterium_:0.0028042955)76.8/100:0.0028205399,MCL0078388.1_2-hydroxyacyl-CoA_dehydratase_family_protein_Dehalococcoidia_bacterium_:0.0174642055)23.2/98:0.0027994703,(((MCL0080577.1_2-hydroxyacyl-CoA_dehydratase_family_protein_Dehalococcoidia_bacterium_:0.0000010000,MCL0093623.1_2-hydroxyacyl-CoA_dehydratase_family_protein_Dehalococcoidia_bacterium_:0.0027978143)0/100:0.0000174905,MCL0089005.1_2-hydroxyacyl-CoA_dehydratase_family_protein_Dehalococcoidia_bacterium_:0.0000027809)92.5/100:0.0056391198,MCL0097417.1_2-hydroxyacyl-CoA_dehydratase_family_protein_Dehalococcoidia_bacterium_:0.0000021451)0/96:0.0000024648)96.8/100:0.0353307374)100/100:0.2390188901,(MBC8394244.1_2-hydroxyacyl-CoA_dehydratase_Deltaproteobacteria_bacterium_:0.3764379868,((((MBU1184678.1_2-hydroxyacyl-CoA_dehydratase_family_protein_Proteobacteria_bacterium_:0.0054930144,((MBU2234318.1_2-hydroxyacyl-CoA_dehydratase_family_protein_Proteobacteria_bacterium_:0.0091562298,MBU3932282.1_2-hydroxyacyl-CoA_dehydratase_family_protein_Proteobacteria_bacterium_:0.0055152226)84/91:0.0055615322,MBU4121738.1_2-hydroxyacyl-CoA_dehydratase_family_protein_Proteobacteria_bacterium_:0.0184117855)88.6/71:0.0065113462)90.7/75:0.0090606762,(MBU2026145.1_2-hydroxyacyl-CoA_dehydratase_family_protein_Proteobacteria_bacterium_:0.0166053881,(MBU2234790.1_2-hydroxyacyl-CoA_dehydratase_family_protein_Proteobacteria_bacterium_:0.0000010000,MBU2253135.1_2-hydroxyacyl-CoA_dehydratase_family_protein_Proteobacteria_bacterium_:0.0000022310)98.2/100:0.0200096628)87.5/91:0.0105537028)89.9/75:0.0142738980,MBU4074104.1_2-hydroxyacyl-CoA_dehydratase_family_protein_Proteobacteria_bacterium_:0.0086146516)93.2/98:0.0384916597,(OGP81734.1_hypothetical_protein_A2V87_10085_Deltaproteobacteria_bacterium_RBG_16_58_17_:0.0027174537,OHE18488.1_hypothetical_protein_A2X96_10830_Syntrophobacterales_bacterium_GWC2_56_13_:0.0000029584)87.9/100:0.0212511557)100/100:0.3561020504)94.3/100:0.1484392804)99.5/100:0.2101215419,MCG6535716.1_2-hydroxyacyl-CoA_dehydratase_family_protein_Syntrophales_bacterium_LBB04_:0.3961205030)67.5/100:0.0724755741,TET40577.1_2-hydroxyacyl-CoA_dehydratase_partial_Dehalococcoidia_bacterium_:0.5318063580)93.3/100:0.0832348719,TET40458.1_2-hydroxyacyl-CoA_dehydratase_Dehalococcoidia_bacterium_:0.2206605254)98.1/100:0.1059949834)99.6/100:0.1700368717,(((((((((HEA66962.1_2-hydroxyacyl-CoA_dehydratase_Desulfobacterales_bacterium_:0.0467228312,MAF34110.1_hypothetical_protein_Desulfobacter_sp._:0.0491491093)100/100:0.2021648172,(MBC8394605.1_2-hydroxyacyl-CoA_dehydratase_Deltaproteobacteria_bacterium_:0.0192912808,(MBW1837127.1_2-hydroxyacyl-CoA_dehydratase_Deltaproteobacteria_bacterium_:0.0027048260,MBW2538715.1_2-hydroxyacyl-CoA_dehydratase_Deltaproteobacteria_bacterium_:0.0026893543)97.5/100:0.0278514733)100/100:0.2464150337)89.4/100:0.0366799818,MCK4988669.1_2-hydroxyacyl-CoA_dehydratase_Desulfobacterales_bacterium_:0.1821460062)41.6/100:0.0269556351,(((MBC8394010.1_2-hydroxyacyl-CoA_dehydratase_Deltaproteobacteria_bacterium_:0.1326687912,(MBW1836531.1_2-hydroxyacyl-CoA_dehydratase_Deltaproteobacteria_bacterium_:0.0000021704,MBW2539280.1_2-hydroxyacyl-CoA_dehydratase_Deltaproteobacteria_bacterium_:0.0055394460)90.8/100:0.0181829123)95.3/100:0.0496196608,PQP34810.1_hypothetical_protein_C6A37_05795_Desulfobacteraceae_bacterium_SEEP-SAG9_:0.0555051436)99.3/100:0.0960070248,UCF92150.1_MAG_2-hydroxyacyl-CoA_dehydratase_Desulfobacterales_bacterium_:0.2610695913)23.4/95:0.0334488991)100/100:0.1794382075,((MBC8392430.1_2-hydroxyacyl-CoA_dehydratase_Deltaproteobacteria_bacterium_:0.0244414414,(MBW1837298.1_2-hydroxyacyl-CoA_dehydratase_Deltaproteobacteria_bacterium_:0.0000022805,MBW2202224.1_2-hydroxyacyl-CoA_dehydratase_Deltaproteobacteria_bacterium_:0.0027194029)96.5/100:0.0291377451)100/100:0.2027117857,MBI4773372.1_2-hydroxyacyl-CoA_dehydratase_Deltaproteobacteria_bacterium_:0.3747581861)76.6/88:0.0427086020)70.5/85:0.0311578057,((((MAF34004.1_hypothetical_protein_Desulfobacter_sp._:0.2569515073,((MBI4773864.1_2-hydroxyacyl-CoA_dehydratase_Deltaproteobacteria_bacterium_:0.1282781342,MBI4776528.1_2-hydroxyacyl-CoA_dehydratase_Deltaproteobacteria_bacterium_:0.0715417965)97.8/100:0.0788057077,(MBW2436434.1_2-hydroxyacyl-CoA_dehydratase_Deltaproteobacteria_bacterium_:0.0611571403,MCK5417259.1_2-hydroxyacyl-CoA_dehydratase_Desulfobacterales_bacterium_:0.0736184577)99.8/100:0.1141056531)40/99:0.0312287635)49.6/98:0.0360799344,(MBC8391113.1_2-hydroxyacyl-CoA_dehydratase_Deltaproteobacteria_bacterium_:0.0355608905,(MBW2200822.1_2-hydroxyacyl-CoA_dehydratase_Deltaproteobacteria_bacterium_:0.0053060081,(MBW2539087.1_2-hydroxyacyl-CoA_dehydratase_Deltaproteobacteria_bacterium_:0.0031577824,PQP34601.1_hypothetical_protein_C6A37_06930_partial_Desulfobacteraceae_bacterium_SEEP-SAG9_:0.0119348821)86.1/100:0.0074921483)99.7/100:0.0775580569)97.3/100:0.0627065433)98.6/100:0.0587012579,(UCF90589.1_MAG_2-hydroxyacyl-CoA_dehydratase_Desulfobacterales_bacterium_:0.1692999166,WP_054698006.1_2-hydroxyacyl-CoA_dehydratase_family_protein_Desulfosarcina_cetonica_:0.2937686426)99.4/100:0.0906835032)97.7/100:0.0605318268,MBN2568088.1_2-hydroxyacyl-CoA_dehydratase_Deltaproteobacteria_bacterium_:0.3380263591)35.6/69:0.0272173715)94.1/95:0.0536215531,HID59692.1_2-hydroxyacyl-CoA_dehydratase_Desulfobacterales_bacterium_:0.1420823578)94.8/99:0.0700834435,(((((KJS15304.1_hypothetical_protein_VR69_14475_Peptococcaceae_bacterium_BRH_c4b_:0.1193243433,(MBN1615216.1_2-hydroxyacyl-CoA_dehydratase_Deltaproteobacteria_bacterium_:0.1592193603,(((((MBU0575525.1_2-hydroxyacyl-CoA_dehydratase_family_protein_Proteobacteria_bacterium_:0.0136479480,(MBU3932949.1_2-hydroxyacyl-CoA_dehydratase_family_protein_Proteobacteria_bacterium_:0.0027139458,MBU4121845.1_2-hydroxyacyl-CoA_dehydratase_family_protein_Proteobacteria_bacterium_:0.0054367238)0/100:0.0000021894)78/95:0.0054438457,MBU1150967.1_2-hydroxyacyl-CoA_dehydratase_family_protein_Proteobacteria_bacterium_:0.0027259173)69.7/76:0.0054409286,MBU2234371.1_2-hydroxyacyl-CoA_dehydratase_family_protein_Proteobacteria_bacterium_:0.0000025115)88.8/77:0.0055458341,MBU2027145.1_2-hydroxyacyl-CoA_dehydratase_family_protein_Proteobacteria_bacterium_:0.0026424826)69.5/78:0.0064744111,OHE19408.1_hypothetical_protein_A2X95_01505_Syntrophobacterales_bacterium_GWF2_56_9_:0.0182765049)99.4/98:0.0549184456)99.7/100:0.0797290297)70.3/99:0.0316122902,(KJS16820.1_hypothetical_protein_VR69_07355_Peptococcaceae_bacterium_BRH_c4b_:0.1080229081,(WP_092473729.1_2-hydroxyacyl-CoA_dehydratase_family_protein_Desulfotruncus_arcticus_:0.1281885466,WP_092481594.1_2-hydroxyacyl-CoA_dehydratase_family_protein_Desulfoscipio_geothermicus_:0.0557525377)92.4/97:0.0333687264)93.1/97:0.0445752684)100/100:0.1147774884,WP_066668719.1_2-hydroxyacyl-CoA_dehydratase_family_protein_Desulfotomaculum_copahuensis_:0.1946679314)89.8/95:0.0355685827,MCL6560005.1_2-hydroxyacyl-CoA_dehydratase_family_protein_Firmicutes_bacterium_:0.2300597055)56.2/94:0.0551870687,(KJS15513.1_hypothetical_protein_VR69_13195_Peptococcaceae_bacterium_BRH_c4b_:0.0630657964,KJS16577.1_hypothetical_protein_VR69_08575_Peptococcaceae_bacterium_BRH_c4b_:0.1009933036)100/100:0.2106757023)99.7/100:0.1447908360)98.4/100:0.1290901401,(MBU2552774.1_2-hydroxyacyl-CoA_dehydratase_family_protein_Proteobacteria_bacterium_:0.2997809280,MBU2552776.1_2-hydroxyacyl-CoA_dehydratase_family_protein_Proteobacteria_bacterium_:0.3627167677)100/100:0.4563154330)99.7/100:0.2236021279)99.9/100:0.3203865505,HID59747.1_2-hydroxyacyl-CoA_dehydratase_Desulfobacterales_bacterium_:1.2165172378)38.4/99:0.1153693452,(HID59532.1_2-hydroxyacyl-CoA_dehydratase_Desulfobacterales_bacterium_:0.1414529623,UCF82345.1_MAG_2-hydroxyacyl-CoA_dehydratase_Desulfobacteraceae_bacterium_:0.2580727667)100/100:0.8654546038)98.3/100:0.2128764524,(((((((((((((((((((((DDXZ01000008.1_9:0.0000025502,DFYI01000155.1_9:0.0054813713)100/100:0.2203730859,OGO37076.1_hypothetical_protein_A2147_05715_Chloroflexi_bacterium_RBG_16_57_8_:0.2998701214)73.7/99:0.0477912078,HEY79068.1_2-hydroxyacyl-CoA_dehydratase_Dehalococcoidia_bacterium_:0.1543210382)75.4/67:0.0175907500,(HCP60789.1_hypothetical_protein_Dehalococcoidia_bacterium_:0.1129551384,NQT31468.1_2-hydroxyacyl-CoA_dehydratase_Deltaproteobacteria_bacterium_:0.1805192321)93.1/68:0.0245197147)74.2/99:0.0087607691,(MCJ7425918.1_2-hydroxyacyl-CoA_dehydratase_family_protein_Dehalococcoidales_bacterium_:0.0393281598,(MQY66817.1_hypothetical_protein_Dehalococcoidia_bacterium_:0.0000022500,TES84352.1_2-hydroxyacyl-CoA_dehydratase_Dehalococcoidia_bacterium_:0.0082786580)96.1/100:0.0247699819)99.9/100:0.0711764893)90.8/98:0.0286241275,((JACAEN010000026.1_5:0.0000010000,NWF77781.1_2-hydroxyacyl-CoA_dehydratase_Chloroflexi_bacterium_:0.0000010000)99.3/100:0.0409767060,MCJ7791744.1_2-hydroxyacyl-CoA_dehydratase_family_protein_Dehalococcoidia_bacterium_:0.0368097913)99.5/100:0.0577789573)63.6/96:0.0153108180,(HEY54764.1_2-hydroxyacyl-CoA_dehydratase_Dehalococcoidia_bacterium_:0.0622654110,MCK4369383.1_2-hydroxyacyl-CoA_dehydratase_Dehalococcoidales_bacterium_:0.0346369612)92.2/99:0.0248681987)61.2/99:0.0321448919,((((((((((((((EFK05675.1_2-hydroxyglutaryl-CoA_dehydratase_D-component_delta_proteobacterium_NaphS2_:0.1585889414,(MBW1721500.1_2-hydroxyacyl-CoA_dehydratase_Deltaproteobacteria_bacterium_:0.0000023792,MBW2016655.1_2-hydroxyacyl-CoA_dehydratase_Deltaproteobacteria_bacterium_:0.0025990989)99.9/100:0.0791043787)83/74:0.0383635680,MBW2040152.1_2-hydroxyacyl-CoA_dehydratase_Deltaproteobacteria_bacterium_:0.1028249928)90.8/73:0.0245191654,MBC8459584.1_2-hydroxyacyl-CoA_dehydratase_Deltaproteobacteria_bacterium_:0.1206667113)68.1/66:0.0238244287,((((((((((MBM4278742.1_2-hydroxyacyl-CoA_dehydratase_Deltaproteobacteria_bacterium_:0.0228844378,MBS3906803.1_2-hydroxyacyl-CoA_dehydratase_Syntrophaceae_bacterium_:0.0158043843)39.7/100:0.0040189537,(((MBM4308218.1_2-hydroxyacyl-CoA_dehydratase_Deltaproteobacteria_bacterium_:0.0199686515,(MBM4325501.1_2-hydroxyacyl-CoA_dehydratase_Deltaproteobacteria_bacterium_:0.0125575983,MBM4340670.1_2-hydroxyacyl-CoA_dehydratase_Deltaproteobacteria_bacterium_:0.0072353471)86.2/100:0.0092304957)97.6/100:0.0220492265,(MBM4351211.1_2-hydroxyacyl-CoA_dehydratase_Deltaproteobacteria_bacterium_:0.0027889218,MBS3919857.1_2-hydroxyacyl-CoA_dehydratase_Deltaproteobacteria_bacterium_:0.0124940354)97.1/100:0.0260197505)92.2/100:0.0209724186,MCJ7704780.1_2-hydroxyacyl-CoA_dehydratase_family_protein_Desulfobacterales_bacterium_:0.0377513207)28.9/76:0.0073543645)99.6/100:0.0329647992,((MBM4306865.1_2-hydroxyacyl-CoA_dehydratase_Deltaproteobacteria_bacterium_:0.1273723993,(NWG01819.1_2-hydroxyacyl-CoA_dehydratase_Syntrophaceae_bacterium_:0.0275939097,OGQ11837.1_hypothetical_protein_A2026_06455_Deltaproteobacteria_bacterium_RBG_19FT_COMBO_46_12_:0.0291046351)91.8/100:0.0156949801)86.3/81:0.0109113243,((((MBP1696510.1_2-hydroxyglutaryl-CoA_dehydratase_Deltaproteobacteria_bacterium_:0.0453313737,OGP94651.1_hypothetical_protein_A2157_11345_Deltaproteobacteria_bacterium_RBG_16_47_11_:0.0172337898)98.7/100:0.0296961215,(PIV22640.1_hypothetical_protein_COS40_05385_partial_Deltaproteobacteria_bacterium_CG03_land_8_20_14_0_80_45_14_:0.0027601357,PIX24323.1_hypothetical_protein_COZ69_06445_Deltaproteobacteria_bacterium_CG_4_8_14_3_um_filter_45_9_:0.0000020185)95.5/100:0.0182196456)0/75:0.0067384002,MCJ7803239.1_2-hydroxyacyl-CoA_dehydratase_family_protein_Desulfobacterales_bacterium_:0.0267960956)74.7/75:0.0047824198,OGP70126.1_hypothetical_protein_A2169_03065_Deltaproteobacteria_bacterium_RBG_13_47_9_:0.0686020619)73.9/92:0.0086807045)93.5/75:0.0144713041)86.7/58:0.0057719781,(NWF93499.1_2-hydroxyacyl-CoA_dehydratase_Syntrophaceae_bacterium_:0.0490303461,((OGP55230.1_hypothetical_protein_A2162_06535_Deltaproteobacteria_bacterium_RBG_13_52_11b_:0.0636915259,OGP89685.1_hypothetical_protein_A2156_00560_Deltaproteobacteria_bacterium_RBG_16_48_10_:0.0602521135)94.5/100:0.0219930310,OGP69085.1_hypothetical_protein_A2169_02650_Deltaproteobacteria_bacterium_RBG_13_47_9_:0.0883104424)88.6/96:0.0152454603)40.2/40:0.0022300166)98.3/100:0.0318585534,(OPY12865.1_MAG_Benzoyl-CoA_reductase_subunit_B_Syntrophus_sp._PtaB.Bin001_:0.0347918683,((OPY13949.1_MAG_Benzoyl-CoA_reductase_subunit_B_Syntrophus_sp._PtaB.Bin138_:0.0000010000,OPY78461.1_MAG_Benzoyl-CoA_reductase_subunit_B_Syntrophus_sp._PtaU1.Bin005_:0.0025391180)99.8/100:0.0438089179,WP_093882877.1_2-hydroxyacyl-CoA_dehydratase_family_protein_Syntrophus_gentianae_:0.0394068707)94/100:0.0301855227)100/100:0.1264205520)67.1/54:0.0195780129,OGP54439.1_hypothetical_protein_A2Y65_09655_Deltaproteobacteria_bacterium_RBG_13_52_11_:0.1293531099)34.8/65:0.0164327371,((MBP1740736.1_2-hydroxyglutaryl-CoA_dehydratase_Deltaproteobacteria_bacterium_:0.0191948739,MBS1236967.1_2-hydroxyglutaryl-CoA_dehydratase_Deltaproteobacteria_bacterium_:0.0178737580)80.4/100:0.0108803265,((NTV33688.1_2-hydroxyacyl-CoA_dehydratase_Deltaproteobacteria_bacterium_:0.0025729197,NTV56019.1_2-hydroxyacyl-CoA_dehydratase_Deltaproteobacteria_bacterium_:0.0000026063)99.5/100:0.0316165806,RPJ18707.1_2-hydroxyacyl-CoA_dehydratase_Desulfobacteraceae_bacterium_:0.0127169537)90.5/100:0.0098633026)100/100:0.0981724019)59.3/99:0.0146649243,((PKN28085.1_hypothetical_protein_CVU64_14780_Deltaproteobacteria_bacterium_HGW-Deltaproteobacteria-21_:0.0076504507,PKN66843.1_hypothetical_protein_CVU57_04575_Deltaproteobacteria_bacterium_HGW-Deltaproteobacteria-15_:0.0051142649)96/100:0.0240749312,RJR47480.1_2-hydroxyacyl-CoA_dehydratase_Desulfobacteraceae_bacterium_:0.0335525374)100/100:0.0697019053)93.4/100:0.0289491375,(MBN2033650.1_2-hydroxyacyl-CoA_dehydratase_Deltaproteobacteria_bacterium_:0.1159343813,((MBW1666632.1_2-hydroxyacyl-CoA_dehydratase_Deltaproteobacteria_bacterium_:0.0026019679,RLB30494.1_hypothetical_protein_DRH11_14750_Deltaproteobacteria_bacterium_:0.0026111981)77.6/100:0.0025933207,RLB14846.1_hypothetical_protein_DRG63_07860_Deltaproteobacteria_bacterium_:0.0000022460)100/100:0.0665766698)77.6/91:0.0269776965)84.4/82:0.0291236190,(MBN1275989.1_2-hydroxyacyl-CoA_dehydratase_Deltaproteobacteria_bacterium_:0.1183537050,RPI78933.1_2-hydroxyacyl-CoA_dehydratase_Desulfobacteraceae_bacterium_:0.1551797417)95.7/97:0.0435328106)44.7/64:0.0159453194)27.2/82:0.0154954556,((MBL7212942.1_2-hydroxyacyl-CoA_dehydratase_Desulfobacteraceae_bacterium_:0.1067796684,(MBN1833281.1_2-hydroxyacyl-CoA_dehydratase_Deltaproteobacteria_bacterium_:0.1160275599,MBW1800797.1_2-hydroxyacyl-CoA_dehydratase_Deltaproteobacteria_bacterium_:0.1018861076)99.2/100:0.0605914107)69.7/84:0.0312827465,(MBW1771847.1_2-hydroxyacyl-CoA_dehydratase_Deltaproteobacteria_bacterium_:0.0000022616,MBW1943214.1_2-hydroxyacyl-CoA_dehydratase_Deltaproteobacteria_bacterium_:0.0000026891)100/100:0.1490925452)25.7/77:0.0247835330)98.3/100:0.0475483529,((MBW1999636.1_2-hydroxyacyl-CoA_dehydratase_Deltaproteobacteria_bacterium_:0.0327056175,MBW2065050.1_2-hydroxyacyl-CoA_dehydratase_Deltaproteobacteria_bacterium_:0.0362283835)97/100:0.0522095673,MBW2029372.1_2-hydroxyacyl-CoA_dehydratase_Deltaproteobacteria_bacterium_:0.0793284977)100/100:0.1099530520)100/100:0.1554327189,UCG66050.1_MAG_2-hydroxyacyl-CoA_dehydratase_Deltaproteobacteria_bacterium_:0.0268697513)95.7/89:0.0278517383,UCE34813.1_MAG_2-hydroxyacyl-CoA_dehydratase_Deltaproteobacteria_bacterium_:0.0627379533)83.7/70:0.0086263399,(MBE9573500.1_2-hydroxyacyl-CoA_dehydratase_Proteobacteria_bacterium_:0.0087138453,(MBW1714768.1_2-hydroxyacyl-CoA_dehydratase_Deltaproteobacteria_bacterium_:0.0075927263,MBW2339548.1_2-hydroxyacyl-CoA_dehydratase_Deltaproteobacteria_bacterium_:0.0000024480)100/100:0.0597542381)90.5/96:0.0139445355)83.7/68:0.0128239573,((((HBF42484.1_hypothetical_protein_Desulfobacteraceae_bacterium_:0.1185699826,MBK5100113.1_2-hydroxyacyl-CoA_dehydratase_Desulfobacteraceae_bacterium_:0.1051591524)90.9/99:0.0357104257,(MBW1701582.1_2-hydroxyacyl-CoA_dehydratase_Deltaproteobacteria_bacterium_:0.0000022518,MBW2359027.1_2-hydroxyacyl-CoA_dehydratase_Deltaproteobacteria_bacterium_:0.0196146921)99.9/100:0.1093006728)92.9/88:0.0359952626,((MBE9522872.1_2-hydroxyacyl-CoA_dehydratase_Proteobacteria_bacterium_:0.0059927213,TET53024.1_2-hydroxyacyl-CoA_dehydratase_Desulfobacteraceae_bacterium_:0.0087375558)93.3/100:0.0164395805,(RLB28566.1_hypothetical_protein_DRG66_03435_Deltaproteobacteria_bacterium_:0.0079890053,TET92471.1_2-hydroxyacyl-CoA_dehydratase_partial_Desulfobacteraceae_bacterium_:0.0026890514)100/100:0.0732482170)14/65:0.0110660970)40.1/84:0.0111696818,((MBE9541358.1_2-hydroxyacyl-CoA_dehydratase_Proteobacteria_bacterium_:0.0272902965,MBW2005996.1_2-hydroxyacyl-CoA_dehydratase_Deltaproteobacteria_bacterium_:0.0151893007)36.6/100:0.0085046331,(MBW1857183.1_2-hydroxyacyl-CoA_dehydratase_Deltaproteobacteria_bacterium_:0.0061049816,MBW2002189.1_2-hydroxyacyl-CoA_dehydratase_Deltaproteobacteria_bacterium_:0.0051078343)92.9/100:0.0151918660)99.8/100:0.0484679125)60.6/95:0.0157100538)94.8/91:0.0380804538,(MBW1691525.1_2-hydroxyacyl-CoA_dehydratase_Deltaproteobacteria_bacterium_:0.0025224586,MBW2077934.1_2-hydroxyacyl-CoA_dehydratase_Deltaproteobacteria_bacterium_:0.0000021518)100/100:0.1041128386)49.9/89:0.0155854456,(((HBN27076.1_hypothetical_protein_Desulfobacteraceae_bacterium_:0.3956836961,NWG04466.1_2-hydroxyacyl-CoA_dehydratase_Syntrophaceae_bacterium_:0.3180882800)93/88:0.0579231573,((MBP1709180.1_2-hydroxyglutaryl-CoA_dehydratase_Deltaproteobacteria_bacterium_:0.0397930847,WAC06986.1_MAG_2-hydroxyacyl-CoA_dehydratase_family_protein_Desulfobacterota_bacterium_:0.0525856179)100/100:0.1073408383,(MBP7322955.1_2-hydroxyacyl-CoA_dehydratase_Deltaproteobacteria_bacterium_:0.1960471577,NVL92598.1_2-hydroxyacyl-CoA_dehydratase_Desulfobacterales_bacterium_:0.0657521422)61.8/90:0.0333650033)99.6/100:0.0721106576)69.4/69:0.0231328239,MCK9363455.1_2-hydroxyacyl-CoA_dehydratase_family_protein_Syntrophales_bacterium_:0.2173886333)80.8/67:0.0173062213)77.1/73:0.0363664191,(MBN1226233.1_2-hydroxyacyl-CoA_dehydratase_Deltaproteobacteria_bacterium_:0.1016251945,((MBW2105297.1_2-hydroxyacyl-CoA_dehydratase_Deltaproteobacteria_bacterium_:0.0000010000,(MCD6264590.1_2-hydroxyacyl-CoA_dehydratase_Deltaproteobacteria_bacterium_:0.0000020405,RLJ05286.1_hypothetical_protein_DRP14_02125_Candidatus_Aenigmarchaeota_archaeon_:0.0203753565)0/100:0.0025838428)0/100:0.0000020208,MBW2332974.1_2-hydroxyacyl-CoA_dehydratase_Deltaproteobacteria_bacterium_:0.0000021037)99.6/100:0.0509656619)29.7/56:0.0154752908)100/100:0.1275836099,((HCP60619.1_hypothetical_protein_Dehalococcoidia_bacterium_:0.1854782606,RLC73581.1_hypothetical_protein_DRI26_00540_Chloroflexi_bacterium_:0.1588111920)100/100:0.2828559709,((MCK4388492.1_2-hydroxyacyl-CoA_dehydratase_Dehalococcoidia_bacterium_:0.0101104703,TET70148.1_2-hydroxyacyl-CoA_dehydratase_Candidatus_Aminicenantes_bacterium_:0.0111039289)96.5/100:0.0354406219,MCK4494985.1_2-hydroxyacyl-CoA_dehydratase_Candidatus_Aminicenantes_bacterium_:0.0250654755)99.1/100:0.0806894451)89.6/100:0.0508159603)99.2/99:0.0827572521)55/98:0.0290797883,(MBI2853558.1_2-hydroxyacyl-CoA_dehydratase_Chloroflexi_bacterium_:0.3559281614,MBL7125491.1_2-hydroxyacyl-CoA_dehydratase_Dehalococcoidales_bacterium_:0.1576719572)26.8/40:0.0366451465)93.5/98:0.0577043541,((MBN2074016.1_2-hydroxyacyl-CoA_dehydratase_Dehalococcoidales_bacterium_:0.0268311453,(OGN86797.1_hypothetical_protein_A2158_03590_Chloroflexi_bacterium_RBG_13_46_14_:0.0405226152,(UCC17747.1_MAG_2-hydroxyacyl-CoA_dehydratase_Dehalococcoidales_bacterium_:0.0414040290,UCD08163.1_MAG_2-hydroxyacyl-CoA_dehydratase_Dehalococcoidales_bacterium_:0.0300813618)47.2/81:0.0064242644)13.6/39:0.0080154904)31.3/66:0.0302498315,MBN2239118.1_2-hydroxyacyl-CoA_dehydratase_Dehalococcoidales_bacterium_:0.1329397859)100/100:0.1890512200)93.1/99:0.0375265628,((((((((((HBA55027.1_hypothetical_protein_Syntrophorhabdus_aromaticivorans_:0.0000010000,WP_028894573.1_2-hydroxyacyl-CoA_dehydratase_family_protein_Syntrophorhabdus_aromaticivorans_:0.0028293509)98.9/100:0.0331966093,(((OPX92776.1_MAG_Benzoyl-CoA_reductase_subunit_B_Syntrophorhabdus_sp._PtaB.Bin006_:0.0000023412,OPY66403.1_MAG_Benzoyl-CoA_reductase_subunit_B_Syntrophorhabdus_sp._PtaU1.Bin002_:0.0085498868)78.2/100:0.0028428784,OPY74408.1_MAG_Benzoyl-CoA_reductase_subunit_B_Syntrophorhabdus_sp._PtaU1.Bin050_:0.0171204005)85.8/100:0.0064113954,OPY82846.1_MAG_Benzoyl-CoA_reductase_subunit_B_Syntrophorhabdus_sp._PtaU1.Bin153_:0.0285180174)87.1/100:0.0203191520)100/100:0.0742746476,((MBP6971491.1_2-hydroxyacyl-CoA_dehydratase_Syntrophorhabdus_sp._:0.0000021438,MBP8743841.1_2-hydroxyacyl-CoA_dehydratase_Syntrophorhabdus_sp._:0.0027893165)100/100:0.1442742683,(OPY59265.1_Benzoyl-CoA_reductase_subunit_B_Syntrophorhabdaceae_bacterium_PtaU1.Bin034_:0.0576396051,OPY66194.1_Benzoyl-CoA_reductase_subunit_B_Syntrophorhabdaceae_bacterium_PtaU1.Bin034_:0.1117360623)95.8/100:0.0286074777)31.3/98:0.0125209455)98.7/100:0.0466628026,((MBA4389540.1_hypothetical_protein_Syntrophus_sp._in_Bacteria_:0.0416947506,MBA4417229.1_hypothetical_protein_Syntrophus_sp._in_Bacteria_:0.0418294128)95.8/100:0.0303230875,((((MBP1735129.1_2-hydroxyglutaryl-CoA_dehydratase_Deltaproteobacteria_bacterium_:0.0245652911,MBP1735667.1_2-hydroxyglutaryl-CoA_dehydratase_Deltaproteobacteria_bacterium_:0.0245968731)93.1/100:0.0226264735,(((((MBP1748063.1_2-hydroxyglutaryl-CoA_dehydratase_Deltaproteobacteria_bacterium_:0.0366456604,MBP1749898.1_2-hydroxyglutaryl-CoA_dehydratase_Deltaproteobacteria_bacterium_:0.0334302962)99.7/100:0.0443845084,MCK9226948.1_2-hydroxyacyl-CoA_dehydratase_family_protein_Syntrophorhabdaceae_bacterium_:0.0337547808)96.7/100:0.0225537702,((NLT24377.1_2-hydroxyacyl-CoA_dehydratase_Syntrophorhabdus_sp._:0.0235455556,OPY05975.1_MAG_Benzoyl-CoA_reductase_subunit_B_Syntrophorhabdus_sp._PtaB.Bin184_:0.0632866856)93.6/86:0.0195833565,OPY01975.1_MAG_Benzoyl-CoA_reductase_subunit_B_Syntrophorhabdus_sp._PtaB.Bin047_:0.0170770468)88.4/86:0.0133598157)80.8/86:0.0082606139,MBP7526318.1_2-hydroxyacyl-CoA_dehydratase_Syntrophorhabdaceae_bacterium_:0.0150562357)99.1/100:0.0487441908,(MBP6940829.1_2-hydroxyacyl-CoA_dehydratase_Syntrophorhabdaceae_bacterium_:0.0182897657,OPY77197.1_MAG_Benzoyl-CoA_reductase_subunit_B_Syntrophorhabdus_sp._PtaU1.Bin058_:0.1030849506)99.3/100:0.0622038056)95.4/100:0.0292972334)98.3/100:0.0392433822,MBP8626075.1_2-hydroxyacyl-CoA_dehydratase_Syntrophorhabdales_bacterium_:0.1110012445)99.3/100:0.0521743675,MBP7090651.1_2-hydroxyacyl-CoA_dehydratase_Syntrophorhabdaceae_bacterium_:0.0638111613)87/99:0.0341870694)98/100:0.0420777801)91.8/100:0.0344660047,MBN1567860.1_2-hydroxyacyl-CoA_dehydratase_Acidobacteria_bacterium_:0.1647030276)77.6/100:0.0359053286,OPY57829.1_Benzoyl-CoA_reductase_subunit_B_Syntrophorhabdaceae_bacterium_PtaU1.Bin034_:0.2683019002)67.1/99:0.0373840142,((MBA4390872.1_hypothetical_protein_Syntrophus_sp._in_Bacteria_:0.1261300395,(NMC95266.1_2-hydroxyacyl-CoA_dehydratase_Syntrophorhabdus_sp._:0.0632402953,OPY72177.1_MAG_Benzoyl-CoA_reductase_subunit_B_Syntrophorhabdus_sp._PtaU1.Bin058_:0.0621593311)98.7/100:0.0589397707)97/100:0.0577790268,MBA4418227.1_hypothetical_protein_Syntrophus_sp._in_Bacteria_:0.1612419266)86.6/100:0.0511370140)96.4/100:0.0630750601,((OPX94931.1_MAG_Benzoyl-CoA_reductase_subunit_B_Syntrophorhabdus_sp._PtaB.Bin006_:0.0108291356,OPY66915.1_MAG_Benzoyl-CoA_reductase_subunit_B_Syntrophorhabdus_sp._PtaU1.Bin050_:0.0180359502)99.1/100:0.0479340085,OPY83043.1_MAG_Benzoyl-CoA_reductase_subunit_B_Syntrophorhabdus_sp._PtaU1.Bin153_:0.0209535520)100/100:0.1215940535)99.4/100:0.0991603319,MBP1730187.1_2-hydroxyglutaryl-CoA_dehydratase_Deltaproteobacteria_bacterium_:0.1431312649)80.1/100:0.0775051438,OPY76009.1_MAG_Benzoyl-CoA_reductase_subunit_B_Syntrophorhabdus_sp._PtaU1.Bin058_:0.2398364636)100/100:0.2289125873)92.3/99:0.0683514406,MBU2607948.1_2-hydroxyacyl-CoA_dehydratase_family_protein_Chloroflexi_bacterium_:0.2271905989)100/100:0.4006925033,(((DUEY01000065.1_2:0.0000010000,HEY50074.1_2-hydroxyacyl-CoA_dehydratase_Dehalococcoidia_bacterium_:0.0000010000)99.9/100:0.1468504601,OGO02024.1_hypothetical_protein_A2Y59_05395_Chloroflexi_bacterium_RBG_13_52_14_:0.2369567169)100/100:0.3363438439,MBN1365517.1_2-hydroxyacyl-CoA_dehydratase_Syntrophaceae_bacterium_:0.4300581598)7.8/77:0.0788010560)51.7/99:0.0752649806,((DTMR01000016.1_149:0.2043670542,TET77333.1_2-hydroxyacyl-CoA_dehydratase_Dehalococcoidia_bacterium_:0.1164632475)94.1/100:0.0466355990,((MBM3133675.1_2-hydroxyacyl-CoA_dehydratase_Chloroflexi_bacterium_:0.1401060160,(PUNJ01000020.1_28:0.1609876288,RLC93089.1_hypothetical_protein_DRI39_06845_Chloroflexi_bacterium_:0.1344513378)90.5/100:0.0480958646)92.2/96:0.0439058559,((MBP1685870.1_2-hydroxyglutaryl-CoA_dehydratase_Deltaproteobacteria_bacterium_:0.2063401900,UCH28755.1_MAG_2-hydroxyacyl-CoA_dehydratase_Myxococcales_bacterium_:0.2162275179)99.9/100:0.1439787527,(MBW1902033.1_2-hydroxyacyl-CoA_dehydratase_Deltaproteobacteria_bacterium_:0.0078334290,MBW2145015.1_2-hydroxyacyl-CoA_dehydratase_Deltaproteobacteria_bacterium_:0.0142206523)100/100:0.1933600460)85.5/100:0.0378955058)83.9/96:0.0305714276)100/100:0.2575489422)100/100:0.2941840865,OGW15760.1_hypothetical_protein_A3G93_11885_Nitrospinae_bacterium_RIFCSPLOWO2_12_FULL_45_22_:0.3710867013)90.6/86:0.0425055376,(((((((((((HBJ74285.1_hypothetical_protein_Syntrophaceae_bacterium_:0.0000024652,((HBL53786.1_hypothetical_protein_Syntrophaceae_bacterium_:0.0020685124,HCS77645.1_hypothetical_protein_Syntrophaceae_bacterium_:0.0029594709)0/78:0.0063894314,HCX02350.1_hypothetical_protein_Syntrophaceae_bacterium_:0.0000010000)0/93:0.0000024463)98.8/95:0.0365981936,(((KAF0155911.1_2-hydroxyglutaryl-CoA_dehydratase_D-component_Syntrophaceae_bacterium_:0.0678525025,PKN17032.1_hypothetical_protein_CVU71_17965_Deltaproteobacteria_bacterium_HGW-Deltaproteobacteria-6_:0.0333418315)72.1/75:0.0181336526,RPH88203.1_2-hydroxyacyl-CoA_dehydratase_Deltaproteobacteria_bacterium_:0.0399571466)47.8/67:0.0144211496,(MBI5551596.1_2-hydroxyacyl-CoA_dehydratase_Desulfobacterales_bacterium_:0.0789990410,MBU1193423.1_2-hydroxyacyl-CoA_dehydratase_family_protein_Proteobacteria_bacterium_:0.1253848967)99.7/99:0.0790828942)50.6/80:0.0077207021)49.9/71:0.0168208669,PKN05380.1_hypothetical_protein_CVU74_02055_Deltaproteobacteria_bacterium_HGW-Deltaproteobacteria-9_:0.0440147057)88.4/100:0.0182744538,(((MBP7138889.1_2-hydroxyacyl-CoA_dehydratase_Syntrophaceae_bacterium_:0.0087462135,MBP9651150.1_2-hydroxyacyl-CoA_dehydratase_Syntrophaceae_bacterium_:0.0000021721)99.6/100:0.0516714190,(MBP7342869.1_2-hydroxyacyl-CoA_dehydratase_Syntrophaceae_bacterium_:0.0112353881,MBP7764849.1_2-hydroxyacyl-CoA_dehydratase_Syntrophaceae_bacterium_:0.0061798533)65.3/99:0.0186254193)94.1/100:0.0333960715,MRR15849.1_2-hydroxyacyl-CoA_dehydratase_Deltaproteobacteria_bacterium_:0.0458434910)75.2/100:0.0157027377)97.2/100:0.0426601903,(MBP9010168.1_2-hydroxyacyl-CoA_dehydratase_Syntrophaceae_bacterium_:0.0713066323,NLN39906.1_2-hydroxyacyl-CoA_dehydratase_Smithella_sp._:0.0266330137)98.5/100:0.0579227574)99.9/100:0.0945251503,MBN2397113.1_2-hydroxyacyl-CoA_dehydratase_Deltaproteobacteria_bacterium_:0.1368788540)70.6/97:0.0206576234,(MBI4763968.1_2-hydroxyacyl-CoA_dehydratase_Deltaproteobacteria_bacterium_:0.0957295019,(MBI5585368.1_2-hydroxyacyl-CoA_dehydratase_Deltaproteobacteria_bacterium_:0.1122882144,NLX52870.1_2-hydroxyacyl-CoA_dehydratase_Deltaproteobacteria_bacterium_:0.2164678705)61/97:0.0212310317)93.8/95:0.0332227779)87.5/93:0.0197194437,(((MBN1380966.1_2-hydroxyacyl-CoA_dehydratase_Deltaproteobacteria_bacterium_:0.0562755173,MBN1662082.1_2-hydroxyacyl-CoA_dehydratase_Deltaproteobacteria_bacterium_:0.0563602893)100/100:0.2288773871,MRR16870.1_2-hydroxyacyl-CoA_dehydratase_Deltaproteobacteria_bacterium_:0.1549112839)62.7/82:0.0345399639,PKN67720.1_hypothetical_protein_CVU54_16155_Deltaproteobacteria_bacterium_HGW-Deltaproteobacteria-12_:0.2412130314)12.8/78:0.0202519369)100/100:0.2308869180,((OIP87315.1_hypothetical_protein_AUK24_09620_Syntrophaceae_bacterium_CG2_30_49_12_:0.0000022096,(PIP05603.1_hypothetical_protein_COX52_11060_Syntrophobacterales_bacterium_CG23_combo_of_CG06-09_8_20_14_all_48_27_:0.0025482569,PJA49837.1_hypothetical_protein_CO171_04205_Syntrophobacterales_bacterium_CG_4_9_14_3_um_filter_49_8_:0.0000020902)89.2/100:0.0050750013)99.6/100:0.1124009746,PIP06831.1_hypothetical_protein_COX51_07945_Syntrophobacteraceae_bacterium_CG23_combo_of_CG06-09_8_20_14_all_50_8_:0.0653275719)100/100:0.2595839730)88.1/100:0.0721696682,(MBI4294749.1_2-hydroxyacyl-CoA_dehydratase_Chloroflexi_bacterium_:0.3708877678,(OGO03355.1_hypothetical_protein_A2Y91_00350_Chloroflexi_bacterium_RBG_13_54_8_:0.5179930161,(SCTZ01000188.1_10:0.0000010000,TAK30834.1_2-hydroxyacyl-CoA_dehydratase_Chloroflexi_bacterium_:0.0000010000)100/100:0.4721293602)5.8/86:0.0651292144)62.3/98:0.1083046233)59.7/97:0.0563809125,MBI4288949.1_2-hydroxyacyl-CoA_dehydratase_Chloroflexi_bacterium_:0.3834137385)99.7/100:0.1300818648)92.2/80:0.0444534727,(((((((((DUEY01000020.1_30:0.0000010000,HEY49483.1_2-hydroxyacyl-CoA_dehydratase_Dehalococcoidia_bacterium_:0.0000010000)99.8/100:0.0784805884,TET14249.1_2-hydroxyacyl-CoA_dehydratase_Dehalococcoidia_bacterium_:0.0716268636)83.7/25:0.0159099668,(MCJ7522655.1_2-hydroxyacyl-CoA_dehydratase_family_protein_Dehalococcoidia_bacterium_:0.0796377342,(UCC60793.1_MAG_2-hydroxyacyl-CoA_dehydratase_Dehalococcoidia_bacterium_:0.0548971920,UCG84328.1_MAG_2-hydroxyacyl-CoA_dehydratase_Dehalococcoidia_bacterium_:0.0474363640)99.2/100:0.0498384840)96.6/100:0.0395730491)15.6/23:0.0078386338,MCJ7521530.1_2-hydroxyacyl-CoA_dehydratase_family_protein_Dehalococcoidia_bacterium_:0.0388998475)81.2/25:0.0193759986,MBE0480159.1_2-hydroxyacyl-CoA_dehydratase_Dehalococcoidia_bacterium_:0.1582236977)88.4/98:0.0563737640,(MBM3157032.1_2-hydroxyacyl-CoA_dehydratase_Chloroflexi_bacterium_:0.0445499064,OGN92178.1_hypothetical_protein_A2Z75_06870_Chloroflexi_bacterium_RBG_13_50_10_:0.0589271216)97.5/100:0.0845316415)100/100:0.4407213414,((MCJ7807751.1_2-hydroxyacyl-CoA_dehydratase_family_protein_Dehalococcoidia_bacterium_:0.0243939058,(MCK5654221.1_2-hydroxyacyl-CoA_dehydratase_Dehalococcoidia_bacterium_:0.0241242091,NOQ43106.1_hypothetical_protein_Dehalococcoidia_bacterium_:0.0178127162)94.5/98:0.0162934607)83.5/98:0.0145242897,TEU04788.1_2-hydroxyacyl-CoA_dehydratase_Dehalococcoidia_bacterium_:0.0095074021)100/100:0.4323509468)74.7/99:0.1322002806,(UCC60971.1_MAG_2-hydroxyacyl-CoA_dehydratase_Dehalococcoidia_bacterium_:0.0027599995,UCG84409.1_MAG_2-hydroxyacyl-CoA_dehydratase_Dehalococcoidia_bacterium_:0.0000024313)100/100:0.8207144631)86.3/89:0.0739120244,(MBW1710475.1_2-hydroxyacyl-CoA_dehydratase_Deltaproteobacteria_bacterium_:0.0000025407,MBW2053312.1_2-hydroxyacyl-CoA_dehydratase_Deltaproteobacteria_bacterium_:0.0000010000)100/100:0.5202859548)90.9/85:0.0613337761)96.1/85:0.1010271772,TET37077.1_2-hydroxyacyl-CoA_dehydratase_Dehalococcoidia_bacterium_:0.7748789817)22.7/61:0.0641831160,(MBI4216591.1_2-hydroxyacyl-CoA_dehydratase_Chloroflexi_bacterium_:0.2541400024,MBI4216614.1_2-hydroxyacyl-CoA_dehydratase_Chloroflexi_bacterium_:0.2087221466)100/100:0.7018339393)77.5/65:0.0630234624,WP_158350138.1_2-hydroxyacyl-CoA_dehydratase_family_protein_Diplocloster_modestus_:1.1752037594)90.3/99:0.0580752756,RLC70136.1_hypothetical_protein_DRI26_07725_Chloroflexi_bacterium_:0.5751214604)89.5/100:0.1024330665)99.4/100:0.2331516226,((((((DUEO01000003.1_164:0.0000025671,HEX77709.1_2-hydroxyacyl-CoA_dehydratase_Dehalococcoidia_bacterium_:0.0000024528)100/100:0.3307447858,(MBI5969355.1_2-hydroxyacyl-CoA_dehydratase_Deltaproteobacteria_bacterium_:0.1236269542,(MBM4333572.1_2-hydroxyacyl-CoA_dehydratase_Deltaproteobacteria_bacterium_:0.0181950111,MBU1208428.1_2-hydroxyacyl-CoA_dehydratase_family_protein_Proteobacteria_bacterium_:0.0204840458)99.4/100:0.0941240765)100/100:0.2181216648)99.9/100:0.2191814400,(((HED24476.1_2-hydroxyacyl-CoA_dehydratase_Firmicutes_bacterium_:0.1732526297,NLY39690.1_2-hydroxyacyl-CoA_dehydratase_Firmicutes_bacterium_:0.0407665363)100/100:0.2895035165,((((((HHW73885.1_2-hydroxyacyl-CoA_dehydratase_Firmicutes_bacterium_:0.0363968572,NLA05711.1_2-hydroxyacyl-CoA_dehydratase_Firmicutes_bacterium_:0.0425364625)24.1/96:0.0087844242,(NLA10575.1_2-hydroxyacyl-CoA_dehydratase_Firmicutes_bacterium_:0.0285722943,(NMD42334.1_2-hydroxyacyl-CoA_dehydratase_Firmicutes_bacterium_:0.0176162806,NMD42341.1_2-hydroxyacyl-CoA_dehydratase_Firmicutes_bacterium_:0.0102910189)94.9/100:0.0296442085)99/100:0.0434467488)97.9/96:0.0472491109,NMD33617.1_2-hydroxyacyl-CoA_dehydratase_Firmicutes_bacterium_:0.0865141606)53.2/99:0.0336538014,NLZ32925.1_2-hydroxyacyl-CoA_dehydratase_Firmicutes_bacterium_:0.0623008287)99.5/100:0.0912791474,((((((MBM4236020.1_2-hydroxyacyl-CoA_dehydratase_Firmicutes_bacterium_:0.0894349964,MBW6463064.1_2-hydroxyacyl-CoA_dehydratase_family_protein_Firmicutes_bacterium_:0.0588746545)40.7/99:0.0062912736,MCJ7806809.1_2-hydroxyacyl-CoA_dehydratase_family_protein_Clostridia_bacterium_:0.0665024824)98/100:0.0410729603,OPL10420.1_hypothetical_protein_AVO34_03525_Firmicutes_bacterium_ML8_F2_:0.1351760736)95.5/100:0.0415783676,PUNJ01000027.1_3:0.2447042857)96.2/98:0.0557578264,MBS3943132.1_2-hydroxyacyl-CoA_dehydratase_Dethiobacter_sp._:0.1228540773)86.7/97:0.0359575252,NLM23129.1_2-hydroxyacyl-CoA_dehydratase_Firmicutes_bacterium_:0.0829118242)14.8/79:0.0248111044)99.6/97:0.1400323976,NLI70665.1_2-hydroxyacyl-CoA_dehydratase_Firmicutes_bacterium_:0.2342451887)98.1/100:0.1253615869)99.8/100:0.2081062822,(((MBS3887612.1_2-hydroxyacyl-CoA_dehydratase_Dethiobacter_sp._:0.0886185831,MBS4023934.1_2-hydroxyacyl-CoA_dehydratase_Dethiobacter_sp._:0.0521861898)100/100:0.2305499573,MCL5056508.1_2-hydroxyacyl-CoA_dehydratase_family_protein_Actinobacteria_bacterium_:0.3387063935)98.5/100:0.1493554346,((((MBW1785864.1_2-hydroxyacyl-CoA_dehydratase_Deltaproteobacteria_bacterium_:0.0000020119,MBW2284139.1_2-hydroxyacyl-CoA_dehydratase_Deltaproteobacteria_bacterium_:0.0000025724)100/100:0.3894615059,((MBW1790503.1_2-hydroxyacyl-CoA_dehydratase_Deltaproteobacteria_bacterium_:0.0030166026,MBW2285233.1_2-hydroxyacyl-CoA_dehydratase_Deltaproteobacteria_bacterium_:0.0000023520)70.5/97:0.0075034728,MBW1819169.1_2-hydroxyacyl-CoA_dehydratase_Deltaproteobacteria_bacterium_:0.0116274912)100/100:0.2643136448)60.7/100:0.0439846158,OGP82750.1_hypothetical_protein_A2V87_03760_Deltaproteobacteria_bacterium_RBG_16_58_17_:0.3996046831)44.7/100:0.0516727030,(MBW1785872.1_2-hydroxyacyl-CoA_dehydratase_Deltaproteobacteria_bacterium_:0.0702287400,MCJ7685242.1_2-hydroxyacyl-CoA_dehydratase_family_protein_Desulfobacteraceae_bacterium_:0.0607424665)100/100:0.3882105075)100/100:0.1620331664)96.2/100:0.1013819960)72.6/100:0.0806301255)85.4/100:0.1127748063,(((((HAM56152.1_hypothetical_protein_Candidatus_Rokubacteria_bacterium_:0.0000022110,OGK78810.1_MAG_hypothetical_protein_A2X53_01305_Candidatus_Rokubacteria_bacterium_GWA2_70_23_:0.0000021739)94.1/100:0.0182939929,(MBI1957843.1_2-hydroxyacyl-CoA_dehydratase_Candidatus_Rokubacteria_bacterium_:0.0028737746,(MBI2198569.1_2-hydroxyacyl-CoA_dehydratase_Candidatus_Rokubacteria_bacterium_:0.0000010000,MBI3104526.1_2-hydroxyacyl-CoA_dehydratase_Candidatus_Rokubacteria_bacterium_:0.0055599870)87/100:0.0054607479)77.9/100:0.0126983911)100/100:0.1501762871,(MBI2527614.1_2-hydroxyacyl-CoA_dehydratase_Candidatus_Rokubacteria_bacterium_:0.0319364308,OGK83534.1_MAG_hypothetical_protein_A2X52_20930_Candidatus_Rokubacteria_bacterium_GWC2_70_16_:0.0175757183)99.4/100:0.0790026641)99.4/100:0.0846104063,(MBI2162269.1_2-hydroxyacyl-CoA_dehydratase_Candidatus_Rokubacteria_bacterium_:0.0783625624,OGK77599.1_MAG_hypothetical_protein_A2050_09160_Candidatus_Rokubacteria_bacterium_GWA2_73_35_:0.0939374230)98.9/100:0.0741066344)0/20:0.0545344577,MBI2219148.1_2-hydroxyacyl-CoA_dehydratase_Candidatus_Rokubacteria_bacterium_:0.1793454795)100/100:0.3757647394)99.8/100:0.2440948551,(HEX77565.1_2-hydroxyacyl-CoA_dehydratase_Dehalococcoidia_bacterium_:0.7965993439,(MBI4285649.1_2-hydroxyacyl-CoA_dehydratase_Chloroflexi_bacterium_:0.6639024711,MBN1615516.1_2-hydroxyacyl-CoA_dehydratase_Deltaproteobacteria_bacterium_:0.4422070169)85/100:0.1552866067)79.3/97:0.1345391075)79.1/100:0.2253596345,(SCTZ01000031.1_18:0.0000027562,TAK36354.1_2-hydroxyacyl-CoA_dehydratase_Chloroflexi_bacterium_:0.0000029619)100/100:1.2323068480)84.8/97:0.1039159632)59/92:0.1134519915,(((MBN1614096.1_2-hydroxyacyl-CoA_dehydratase_Deltaproteobacteria_bacterium_:0.3315762200,RLC70711.1_hypothetical_protein_DRI26_06560_Chloroflexi_bacterium_:0.2778093095)100/100:0.3509105274,RLC70603.1_hypothetical_protein_DRI26_06800_Chloroflexi_bacterium_:0.6119325730)90.7/100:0.1950219303,(WP_155322586.1_2-hydroxyacyl-CoA_dehydratase_family_protein_Desulfosarcina_ovata_:0.1253027522,WP_155322612.1_2-hydroxyacyl-CoA_dehydratase_family_protein_Desulfosarcina_ovata_:0.0712646739)100/100:0.6814508330)100/100:0.4430169523)99.8/100:0.2988760774,(((((HEY33415.1_2-hydroxyacyl-CoA_dehydratase_Dehalococcoidia_bacterium_:0.1678986635,MCJ7744438.1_2-hydroxyacyl-CoA_dehydratase_family_protein_Dehalococcoidales_bacterium_:0.1987520526)100/100:0.2324955819,(((MBC8460080.1_2-hydroxyacyl-CoA_dehydratase_Deltaproteobacteria_bacterium_:0.0734343152,MBW2623502.1_2-hydroxyacyl-CoA_dehydratase_Deltaproteobacteria_bacterium_:0.1366032214)98.5/100:0.0686763879,MBN1381734.1_2-hydroxyacyl-CoA_dehydratase_Deltaproteobacteria_bacterium_:0.1727294640)96.9/100:0.0707240790,(MBE0414927.1_2-hydroxyacyl-CoA_dehydratase_Dehalococcoidia_bacterium_:0.1444530389,TET75537.1_2-hydroxyacyl-CoA_dehydratase_partial_Dehalococcoidia_bacterium_:0.0598336018)71.2/100:0.0430656998)99.7/100:0.2171996143)100/100:0.4980519483,((MCP4682859.1_2-hydroxyacyl-CoA_dehydratase_Desulfobacterales_bacterium_:0.1845939561,OGP60284.1_hypothetical_protein_A2V67_06870_Deltaproteobacteria_bacterium_RBG_13_61_14_:0.1387622798)100/100:0.3238806312,(RJP16105.1_2-hydroxyacyl-CoA_dehydratase_Candidatus_Abyssubacteria_bacterium_SURF_5_:0.0687390889,UCD56342.1_MAG_2-hydroxyacyl-CoA_dehydratase_partial_Candidatus_Hydrogenedentes_bacterium_:0.1125941222)99.5/100:0.2237196913)100/100:0.5026711319)77.1/98:0.1736342913,(((((HID59491.1_2-hydroxyacyl-CoA_dehydratase_Desulfobacterales_bacterium_:0.1009306540,((MBI4774363.1_2-hydroxyacyl-CoA_dehydratase_Deltaproteobacteria_bacterium_:0.0799723036,OGC76524.1_MAG_hypothetical_protein_A2Z27_05055_candidate_division_Zixibacteria_bacterium_RBG_16_50_21_:0.1160233808)81.8/100:0.0591245927,MBI4774957.1_2-hydroxyacyl-CoA_dehydratase_Deltaproteobacteria_bacterium_:0.2076961791)96.2/100:0.0738466895)84.6/100:0.0703041206,(MBC8393385.1_2-hydroxyacyl-CoA_dehydratase_Deltaproteobacteria_bacterium_:0.0279617651,MBW2200418.1_2-hydroxyacyl-CoA_dehydratase_Deltaproteobacteria_bacterium_:0.0201553732)100/100:0.1639916006)76/100:0.0742768081,(MBE9470041.1_2-hydroxyacyl-CoA_dehydratase_Chloroflexi_bacterium_:0.0245437633,TET40216.1_2-hydroxyacyl-CoA_dehydratase_partial_Dehalococcoidia_bacterium_:0.0779345606)100/100:0.2686085707)100/100:0.3403862123,MBI5604466.1_2-hydroxyacyl-CoA_dehydratase_Deltaproteobacteria_bacterium_:0.6452598010)32.1/43:0.0854192180,((((((((MAF34006.1_hypothetical_protein_Desulfobacter_sp._:0.2424137860,((MBW1785789.1_2-hydroxyacyl-CoA_dehydratase_Deltaproteobacteria_bacterium_:0.0000010000,MBW1816468.1_2-hydroxyacyl-CoA_dehydratase_Deltaproteobacteria_bacterium_:0.0027779377)0/96:0.0000010000,MBW2283224.1_2-hydroxyacyl-CoA_dehydratase_Deltaproteobacteria_bacterium_:0.0027777578)100/100:0.1565980870)9.6/84:0.0239218726,((MBI5584728.1_2-hydroxyacyl-CoA_dehydratase_Deltaproteobacteria_bacterium_:0.1222184112,MBU2550095.1_2-hydroxyacyl-CoA_dehydratase_family_protein_Proteobacteria_bacterium_:0.0944139574)99.5/100:0.0852753162,(MBI5602909.1_2-hydroxyacyl-CoA_dehydratase_Deltaproteobacteria_bacterium_:0.1567453880,MBU2551393.1_2-hydroxyacyl-CoA_dehydratase_family_protein_Proteobacteria_bacterium_:0.3811651413)29.9/50:0.0333474819)84.4/56:0.0527639705)92.3/53:0.0371428328,MBW1681411.1_2-hydroxyacyl-CoA_dehydratase_Deltaproteobacteria_bacterium_:0.1581254119)78.8/42:0.0348553531,(MBT4365018.1_2-hydroxyacyl-CoA_dehydratase_Desulfobacteraceae_bacterium_:0.0028221848,MBT7696010.1_2-hydroxyacyl-CoA_dehydratase_Desulfobacterales_bacterium_:0.0000024831)100/100:0.3842312032)42.9/85:0.0491716520,MBT4512125.1_2-hydroxyacyl-CoA_dehydratase_Chloroflexi_bacterium_:0.4772234665)99.6/100:0.1845907375,MBI4594910.1_2-hydroxyacyl-CoA_dehydratase_Candidatus_Tectomicrobia_bacterium_:0.3172572471)88/100:0.1060514040,(MBI1987944.1_2-hydroxyacyl-CoA_dehydratase_Nitrospinae_bacterium_:0.1233875086,OGW15568.1_hypothetical_protein_A3G93_00490_Nitrospinae_bacterium_RIFCSPLOWO2_12_FULL_45_22_:0.1869590367)99.9/100:0.2045144207)98.3/100:0.1107267388,MBI4777294.1_2-hydroxyacyl-CoA_dehydratase_Deltaproteobacteria_bacterium_:0.5409482534)83/100:0.0681180855)100/100:0.5245162781)42.3/100:0.0967548758,(MBU2551047.1_2-hydroxyacyl-CoA_dehydratase_family_protein_Proteobacteria_bacterium_:0.1111431698,MBW1789762.1_2-hydroxyacyl-CoA_dehydratase_Deltaproteobacteria_bacterium_:0.1290674994)100/100:0.7779273755)97.5/100:0.1922316784)98.2/100:0.1756869061,(((((MCK4440255.1_2-hydroxyacyl-CoA_dehydratase_Candidatus_Bathyarchaeota_archaeon_:0.0755504510,TET64513.1_2-hydroxyacyl-CoA_dehydratase_Candidatus_Bathyarchaeota_archaeon_:0.1305861098)100/100:0.3068202118,((TET20656.1_2-hydroxyacyl-CoA_dehydratase_Candidatus_Bathyarchaeota_archaeon_:0.0795862578,UCE28767.1_MAG_2-hydroxyacyl-CoA_dehydratase_Candidatus_Bathyarchaeota_archaeon_:0.1360563945)32.3/100:0.0534382230,UCG45194.1_MAG_2-hydroxyacyl-CoA_dehydratase_Candidatus_Bathyarchaeota_archaeon_:0.2263969949)100/100:0.1977319972)96.7/100:0.0784487794,(NIP66917.1_2-hydroxyacyl-CoA_dehydratase_Candidatus_Bathyarchaeota_archaeon_:0.2097329568,(UCC33740.1_MAG_2-hydroxyacyl-CoA_dehydratase_Candidatus_Bathyarchaeota_archaeon_:0.0959790922,UCE44254.1_MAG_2-hydroxyacyl-CoA_dehydratase_Candidatus_Bathyarchaeota_archaeon_:0.0603997419)100/100:0.1536368701)99.9/100:0.1697264058)85.5/100:0.0320535514,(((TET56827.1_2-hydroxyacyl-CoA_dehydratase_Candidatus_Bathyarchaeota_archaeon_:0.1701827190,(UCB60194.1_MAG_2-hydroxyacyl-CoA_dehydratase_Candidatus_Bathyarchaeota_archaeon_:0.2121333530,UCG36991.1_MAG_2-hydroxyacyl-CoA_dehydratase_Candidatus_Bathyarchaeota_archaeon_:0.1401514982)98.7/100:0.0918639014)97.1/100:0.0688701205,UCE95267.1_MAG_2-hydroxyacyl-CoA_dehydratase_Candidatus_Bathyarchaeota_archaeon_:0.3132821216)87.6/100:0.0743781051,UCD96450.1_MAG_2-hydroxyacyl-CoA_dehydratase_Candidatus_Bathyarchaeota_archaeon_:0.5474367134)93.2/100:0.0631680409)98.8/100:0.1633618889,(RLF10782.1_MAG_hypothetical_protein_DRJ98_05330_Thermoprotei_archaeon_:0.0998178897,RLF15867.1_MAG_hypothetical_protein_DRJ97_02855_Thermoprotei_archaeon_:0.1535991752)100/100:0.6004032808)100/100:0.4400657265)93.7/84:0.1126386576,((((MBE0511452.1_2-hydroxyacyl-CoA_dehydratase_Candidatus_Bathyarchaeota_archaeon_:0.0846173066,UCE57924.1_MAG_2-hydroxyacyl-CoA_dehydratase_Candidatus_Bathyarchaeota_archaeon_:0.1217143949)100/100:0.9677669328,((((MBS7620833.1_2-hydroxyacyl-CoA_dehydratase_Candidatus_Bathyarchaeota_archaeon_:0.1977654209,MCJ7633464.1_2-hydroxyacyl-CoA_dehydratase_family_protein_Candidatus_Bathyarchaeota_archaeon_:0.1500150649)92.7/100:0.0526474235,(MCK4439360.1_2-hydroxyacyl-CoA_dehydratase_Candidatus_Bathyarchaeota_archaeon_:0.1212361529,NIO36565.1_hypothetical_protein_Candidatus_Bathyarchaeota_archaeon_:0.2468974948)93.6/99:0.0389880330)70.3/99:0.0279835915,UCB60169.1_MAG_2-hydroxyacyl-CoA_dehydratase_Candidatus_Bathyarchaeota_archaeon_:0.2665976076)90.2/99:0.0761460995,UCH31531.1_MAG_2-hydroxyacyl-CoA_dehydratase_Candidatus_Bathyarchaeota_archaeon_:0.0952122296)100/100:0.7966312985)89.7/90:0.1321145910,MBI4777297.1_2-hydroxyacyl-CoA_dehydratase_Deltaproteobacteria_bacterium_:1.3201816722)81.2/81:0.0640503250,WP_088554869.1_2-hydroxyacyl-CoA_dehydratase_family_protein_Calderihabitans_maritimus_:0.6073814360)76/69:0.0846955681)77.5/62:0.0856042661,((((((((HAR97747.1_hypothetical_protein_Syntrophus_sp._in_Bacteria_:0.0156282044,MCK9232581.1_2-hydroxyacyl-CoA_dehydratase_family_protein_Syntrophales_bacterium_:0.0131125708)100/100:0.1287196393,MCE5265756.1_2-hydroxyacyl-CoA_dehydratase_family_protein_Deltaproteobacteria_bacterium_:0.1942931713)88.8/100:0.0491067035,((((MBK5101695.1_2-hydroxyacyl-CoA_dehydratase_Desulfobacteraceae_bacterium_:0.0670199983,MCD6570915.1_2-hydroxyacyl-CoA_dehydratase_Deltaproteobacteria_bacterium_:0.1050617104)87.9/100:0.0351080010,(((MBU1745810.1_2-hydroxyacyl-CoA_dehydratase_family_protein_Proteobacteria_bacterium_:0.0000024380,MBU4582976.1_2-hydroxyacyl-CoA_dehydratase_family_protein_Proteobacteria_bacterium_:0.0060098829)80.3/100:0.0030013427,MBU1966088.1_2-hydroxyacyl-CoA_dehydratase_family_protein_Proteobacteria_bacterium_:0.0000020080)99.9/100:0.0710115938,MCK7506880.1_2-hydroxyacyl-CoA_dehydratase_family_protein_Desulfobacterales_bacterium_:0.0699607503)99.9/100:0.0871712254)94.5/100:0.0638866712,((MBU0545526.1_2-hydroxyacyl-CoA_dehydratase_family_protein_Proteobacteria_bacterium_:0.0000022451,MBU1712048.1_2-hydroxyacyl-CoA_dehydratase_family_protein_Proteobacteria_bacterium_:0.0029886849)99.9/100:0.0739755416,((MBU1180859.1_2-hydroxyacyl-CoA_dehydratase_family_protein_Proteobacteria_bacterium_:0.0091921215,RPH49298.1_2-hydroxyacyl-CoA_dehydratase_Desulfobacteraceae_bacterium_:0.0536012812)70.9/97:0.0121275925,OQW96677.1_hypothetical_protein_BWK74_07970_Desulfobacteraceae_bacterium_A6_:0.0309342097)94.4/97:0.0487271927)99.2/100:0.0928558390)96.3/100:0.0569989807,(MBN2025958.1_2-hydroxyacyl-CoA_dehydratase_Actinomycetia_bacterium_:0.1004178997,RJP34469.1_2-hydroxyacyl-CoA_dehydratase_Actinobacteria_bacterium_:0.0666225238)98.8/100:0.0825473405)84.1/100:0.0280678935)100/100:0.3550485628,((((HDP25328.1_2-hydroxyacyl-CoA_dehydratase_Deltaproteobacteria_bacterium_:0.1776427320,MCE5273881.1_2-hydroxyacyl-CoA_dehydratase_family_protein_Deltaproteobacteria_bacterium_:0.1446596168)100/100:0.1305296443,((((HDP81093.1_2-hydroxyacyl-CoA_dehydratase_Spirochaetes_bacterium_:0.2193715552,((MBA4368645.1_hypothetical_protein_Desulfobacterium_sp._:0.0632240207,RJP79416.1_2-hydroxyacyl-CoA_dehydratase_Desulfobacteraceae_bacterium_:0.0850167867)100/100:0.2426486005,MBU2513237.1_2-hydroxyacyl-CoA_dehydratase_family_protein_bacterium_:0.2080472534)59.1/93:0.0661198779)58.5/35:0.0295938040,((((MBC2713870.1_2-hydroxyacyl-CoA_dehydratase_Desulfobacteraceae_bacterium_:0.0976555891,RJP94855.1_2-hydroxyacyl-CoA_dehydratase_Desulfobacteraceae_bacterium_:0.0861606695)99.6/100:0.0947675147,PIP42697.1_hypothetical_protein_COX19_00060_Desulfobacterales_bacterium_CG23_combo_of_CG06-09_8_20_14_all_51_8_:0.1141046238)99.6/100:0.0899352542,NOY70140.1_2-hydroxyacyl-CoA_dehydratase_Deltaproteobacteria_bacterium_:0.2303664043)87.1/75:0.0294058103,((MBI9086244.1_2-hydroxyacyl-CoA_dehydratase_Desulfobacterales_bacterium_:0.0874650069,((WP_015947535.1_2-hydroxyacyl-CoA_dehydratase_family_protein_Desulfatibacillum_aliphaticivorans_:0.0041218039,WP_169829448.1_2-hydroxyacyl-CoA_dehydratase_family_protein_Desulfatibacillum_aliphaticivorans_:0.0048409883)95.8/100:0.0276720821,WP_073473808.1_2-hydroxyacyl-CoA_dehydratase_family_protein_Desulfatibacillum_alkenivorans_:0.0269793991)100/100:0.1173262310)99.9/100:0.1066884348,MCP4693724.1_2-hydroxyacyl-CoA_dehydratase_Desulfobacterales_bacterium_:0.1985840476)18.1/21:0.0159614477)75/40:0.0317371805)76.2/65:0.0368730079,MBM4326406.1_2-hydroxyacyl-CoA_dehydratase_Deltaproteobacteria_bacterium_:0.2568403941)88.4/100:0.0302564675,MCP4664763.1_2-hydroxyacyl-CoA_dehydratase_Deltaproteobacteria_bacterium_:0.2257864047)64.7/95:0.0360804412)47.7/81:0.0319779576,((MBN1574721.1_2-hydroxyacyl-CoA_dehydratase_Deltaproteobacteria_bacterium_:0.2618087456,MCD4727378.1_2-hydroxyacyl-CoA_dehydratase_family_protein_Pirellulales_bacterium_:0.1795888750)91.8/88:0.0445201533,MBN1882774.1_2-hydroxyacyl-CoA_dehydratase_Deltaproteobacteria_bacterium_:0.1834058646)4.5/51:0.0317034632)94.6/82:0.0638514535,((((MBM3154365.1_2-hydroxyacyl-CoA_dehydratase_Chloroflexi_bacterium_:0.0000010000,MBM3173411.1_2-hydroxyacyl-CoA_dehydratase_Chloroflexi_bacterium_:0.0058509280)87.6/100:0.0150414085,MBM4454091.1_2-hydroxyacyl-CoA_dehydratase_Chloroflexi_bacterium_:0.0427727265)99.6/100:0.0821737301,MBN1691606.1_2-hydroxyacyl-CoA_dehydratase_Dehalococcoidia_bacterium_:0.1858471175)99.7/100:0.1196340138,MBN2223362.1_2-hydroxyacyl-CoA_dehydratase_Deltaproteobacteria_bacterium_:0.1668198081)94.6/100:0.0893279675)99.9/100:0.2124937077)95.9/100:0.1239460053,(((MBI4832654.1_2-hydroxyacyl-CoA_dehydratase_Candidatus_Lindowbacteria_bacterium_:0.0289770726,MBI5117855.1_2-hydroxyacyl-CoA_dehydratase_Candidatus_Poribacteria_bacterium_:0.0378119662)96.6/100:0.0447436799,(RJP14294.1_2-hydroxyacyl-CoA_dehydratase_Candidatus_Abyssubacteria_bacterium_SURF_5_:0.1692060331,RJP68029.1_2-hydroxyacyl-CoA_dehydratase_Candidatus_Abyssubacteria_bacterium_SURF_17_:0.0763028324)83.3/100:0.0368942868)91/100:0.0505485606,NQU08206.1_2-hydroxyacyl-CoA_dehydratase_Candidatus_Abyssubacteria_bacterium_:0.0912498883)100/100:0.3172372481)99.4/100:0.2523780402,NVM30915.1_2-hydroxyacyl-CoA_dehydratase_Candidatus_Helarchaeota_archaeon_:0.8270116988)100/100:0.3037890007,(((HAX97119.1_hypothetical_protein_Prolixibacteraceae_bacterium_:0.6032310357,OGR13238.1_hypothetical_protein_A2097_14450_Desulfobacula_sp._GWF2_41_7_:0.1749332451)92.3/100:0.1572936876,(NLL57945.1_2-hydroxyacyl-CoA_dehydratase_Firmicutes_bacterium_:0.0020323017,NLX91379.1_2-hydroxyacyl-CoA_dehydratase_Firmicutes_bacterium_:0.0580066174)93.2/100:0.1150510844)100/100:1.4864926170,(((KJS15741.1_hypothetical_protein_VR69_12035_Peptococcaceae_bacterium_BRH_c4b_:0.2467174064,WP_088553935.1_2-hydroxyacyl-CoA_dehydratase_family_protein_Calderihabitans_maritimus_:0.2606234122)100/100:0.4772129799,WP_088554212.1_2-hydroxyacyl-CoA_dehydratase_family_protein_Calderihabitans_maritimus_:0.6150683913)11.8/45:0.1376050751,(MBI4776032.1_2-hydroxyacyl-CoA_dehydratase_Deltaproteobacteria_bacterium_:0.8945849786,OHE16749.1_hypothetical_protein_A2X96_12300_Syntrophobacterales_bacterium_GWC2_56_13_:0.9321030013)95.7/100:0.2355881801)98.8/100:0.2470140097)81.3/87:0.1249434716)80/22:0.0668024352,((KKM09064.1_hypothetical_protein_SY88_20640_Clostridiales_bacterium_PH28_bin88_:0.6935743683,(RLG50411.1_2-hydroxyacyl-CoA_dehydratase_Candidatus_Korarchaeota_archaeon_:0.0000028853,RLG52556.1_2-hydroxyacyl-CoA_dehydratase_Candidatus_Korarchaeota_archaeon_:0.0066617033)100/100:0.9669075837)90.8/82:0.1270770253,(MBI2986305.1_2-hydroxyacyl-CoA_dehydratase_Deltaproteobacteria_bacterium_:1.1326040806,((MCL5935344.1_2-hydroxyacyl-CoA_dehydratase_family_protein_Firmicutes_bacterium_:0.3297712197,WP_088552573.1_2-hydroxyacyl-CoA_dehydratase_family_protein_Calderihabitans_maritimus_:0.2439787598)60.2/99:0.0855239361,WP_092481582.1_2-hydroxyacyl-CoA_dehydratase_family_protein_Desulfoscipio_geothermicus_:0.3975415161)100/100:0.6273180833)23.2/67:0.1465714020)30.7/14:0.0863028814)86.2/63:0.0543738545)98.7/82:0.1351557054,(((DSUO01000108.1_8:0.0055537092,DTFS01000132.1_19:0.0000022582)100/100:1.5809647370,((DUEV01000002.1_88:0.0277495019,DUFD01000047.1_16:0.0521841208)100/100:0.8149416441,DUEY01000015.1_50:1.0825362741)99.8/100:0.7156338996)99.9/100:0.8070699582,(((((KAF0121636.1_hgdA_bacterium_:0.0158256773,(MBI4619523.1_2-hydroxyacyl-CoA_dehydratase_Desulfobacterales_bacterium_:0.0096169510,OIP32137.1_hypothetical_protein_AUK23_05175_Deltaproteobacteria_bacterium_CG2_30_43_15_:0.0164106647)61.9/99:0.0039103791)100/100:0.5431171954,(MBL7176390.1_2-hydroxyacyl-CoA_dehydratase_Desulfobacteraceae_bacterium_:0.3120529107,MCP4754043.1_2-hydroxyacyl-CoA_dehydratase_Proteobacteria_bacterium_:0.3589853465)100/100:0.6335988006)96.6/100:0.1308901970,((MBE0480987.1_2-hydroxyacyl-CoA_dehydratase_Dehalococcoidia_bacterium_:0.1765786723,MCJ7523241.1_2-hydroxyacyl-CoA_dehydratase_family_protein_Dehalococcoidia_bacterium_:0.2300328769)34.5/29:0.0320445162,((MBM3156714.1_2-hydroxyacyl-CoA_dehydratase_Chloroflexi_bacterium_:0.2482066060,(MCJ7520694.1_2-hydroxyacyl-CoA_dehydratase_family_protein_Dehalococcoidia_bacterium_:0.1767087745,(UCC60927.1_MAG_2-hydroxyacyl-CoA_dehydratase_Dehalococcoidia_bacterium_:0.0000010000,UCG82951.1_MAG_2-hydroxyacyl-CoA_dehydratase_Dehalococcoidia_bacterium_:0.0029683523)100/100:0.1871023188)4.7/100:0.0284073625)79.6/28:0.0339463247,TET13984.1_2-hydroxyacyl-CoA_dehydratase_Dehalococcoidia_bacterium_:0.0838336505)80.8/28:0.0109407218)100/100:0.4884203708)97.8/100:0.1534040794,(MBT3367679.1_2-hydroxyacyl-CoA_dehydratase_Nitrospina_sp._:0.3697636569,((MBW1828037.1_2-hydroxyacyl-CoA_dehydratase_Deltaproteobacteria_bacterium_:0.1410063503,MBW1828576.1_2-hydroxyacyl-CoA_dehydratase_Deltaproteobacteria_bacterium_:0.1105762713)100/100:0.3069029514,UCF57583.1_MAG_2-hydroxyacyl-CoA_dehydratase_Deltaproteobacteria_bacterium_:0.2485521235)69/100:0.0789400215)100/100:0.8182057409)86.2/100:0.1445619312,MBI5897204.1_2-hydroxyacyl-CoA_dehydratase_Desulfobacterales_bacterium_:1.1086220432)36.6/99:0.0766019980)86.6/88:0.0751468215)63.8/68:0.0508687991)96.7/97:0.1288824426,(MBU2601545.1_2-hydroxyacyl-CoA_dehydratase_family_protein_Actinomycetia_bacterium_:0.4748570916,NOZ83389.1_2-hydroxyacyl-CoA_dehydratase_Epsilonproteobacteria_bacterium_:0.7722337417)100/100:0.6806208115)76.9/98:0.0581134197,MCL6610477.1_2-hydroxyacyl-CoA_dehydratase_family_protein_Peptococcaceae_bacterium_:0.7861504113)99.1/99:0.1972486958,(((((((((((((((((HBV89297.1_2-hydroxyacyl-CoA_dehydratase_Desulfosporosinus_sp._:0.0000027274,MBC2723862.1_2-hydroxyacyl-CoA_dehydratase_Desulfosporosinus_sp._:0.0031081734)99.9/100:0.0726621423,(MBP1759956.1_Benzoyl-CoA_reductase/2-hydroxyglutaryl-CoA_dehydratase_subunit_BcrC/BadD/HgdB_Firmicutes_bacterium_:0.0679387685,(WP_073031580.1_2-hydroxyacyl-CoA_dehydratase_family_protein_Desulfosporosinus_lacus_:0.0421756484,WP_252470284.1_2-hydroxyacyl-CoA_dehydratase_family_protein_Desulfosporosinus_nitroreducens_:0.0095696344)99.9/100:0.0692345860)37.3/95:0.0099094681)94.1/95:0.0323502851,WP_014184184.1_2-hydroxyacyl-CoA_dehydratase_family_protein_Desulfosporosinus_orientis_:0.1918463367)90.2/100:0.0508431186,((KJS47665.1_2-hydroxyglutaryl-CoA_dehydratase_Peptococcaceae_bacterium_BRH_c23_:0.0524215394,WP_045575380.1_2-hydroxyacyl-CoA_dehydratase_family_protein_Desulfosporosinus_sp._I2_:0.0451840728)97.1/100:0.0468625318,WP_135551882.1_2-hydroxyacyl-CoA_dehydratase_family_protein_Desulfosporosinus_fructosivorans_:0.1288522623)50.6/86:0.0086591540)98.7/90:0.0851422362,WP_014827260.1_2-hydroxyacyl-CoA_dehydratase_family_protein_Desulfosporosinus_acidiphilus_:0.2040525465)96.6/100:0.0865339551,(((HHY28809.1_2-hydroxyacyl-CoA_dehydratase_Desulfitobacterium_dehalogenans_:0.0036242468,(WP_014794672.1_2-hydroxyacyl-CoA_dehydratase_family_protein_Desulfitobacterium_dehalogenans_:0.0000010000,WP_019850891.1_2-hydroxyacyl-CoA_dehydratase_family_protein_Desulfitobacterium_sp._PCE1_:0.0031941812)87.5/100:0.0093463988)99.5/100:0.0631206375,(((WP_005811021.1_2-hydroxyacyl-CoA_dehydratase_family_protein_Desulfitobacterium_hafniense_:0.0000022425,(WP_011460239.1_2-hydroxyacyl-CoA_dehydratase_family_protein_Desulfitobacterium_hafniense_:0.0032366929,WP_015944608.1_2-hydroxyacyl-CoA_dehydratase_family_protein_Desulfitobacterium_hafniense_:0.0000026601)92/78:0.0065005747)81.4/78:0.0059251921,(WP_018306767.1_MULTISPECIES_2-hydroxyacyl-CoA_dehydratase_family_protein_Desulfitobacterium_:0.0032265797,WP_058491781.1_2-hydroxyacyl-CoA_dehydratase_family_protein_Desulfitobacterium_hafniense_:0.0064380276)87.4/97:0.0069783277)90.6/78:0.0127905557,WP_072773376.1_2-hydroxyacyl-CoA_dehydratase_family_protein_Desulfitobacterium_chlororespirans_:0.0102152411)96.7/95:0.0470994159)99.6/100:0.1002625946,NMA68494.1_2-hydroxyacyl-CoA_dehydratase_Desulfitobacterium_sp._:0.1638933103)91.2/100:0.0661602818)100/100:0.1762229180,(WP_104371574.1_2-hydroxyacyl-CoA_dehydratase_family_protein_Desulfocucumis_palustris_:0.2173466398,WP_240984761.1_2-hydroxyacyl-CoA_dehydratase_family_protein_Acididesulfobacillus_acetoxydans_:0.2473048831)20.2/71:0.0325965643)67.9/61:0.0462215094,(HHY59102.1_2-hydroxyacyl-CoA_dehydratase_Clostridia_bacterium_:0.4778285642,((WP_027363509.1_2-hydroxyacyl-CoA_dehydratase_family_protein_Desulfotruncus_alcoholivorax_:0.0599898698,WP_092475986.1_2-hydroxyacyl-CoA_dehydratase_family_protein_Desulfotruncus_arcticus_:0.0860276035)99.9/100:0.1587927906,WP_195713033.1_2-hydroxyacyl-CoA_dehydratase_family_protein_Desulfallas_sp._Bu1-1_:0.1671052089)64.8/100:0.0433290363)23.1/57:0.0580621364)85.3/95:0.0343993309,KJS65520.1_2-hydroxyglutaryl-CoA_dehydratase_Peptococcaceae_bacterium_BICA1-7_:0.2610484530)51.9/94:0.0383247883,NPV91118.1_2-hydroxyacyl-CoA_dehydratase_Firmicutes_bacterium_:0.3098327318)90.7/100:0.0433864042,(((KJS11228.1_2-hydroxyglutaryl-CoA_dehydratase_Peptococcaceae_bacterium_BRH_c8a_:0.0107755338,KJS76401.1_MAG_2-hydroxyglutaryl-CoA_dehydratase_Desulfotomaculum_sp._BICA1-6_:0.0124759501)100/100:0.1319016022,MCG8400785.1_2-hydroxyacyl-CoA_dehydratase_family_protein_Firmicutes_bacterium_:0.2131905737)97.9/100:0.0891939251,WP_166511897.1_2-hydroxyacyl-CoA_dehydratase_family_protein_Desulfallas_thermosapovorans_:0.1714976845)41/93:0.0333440735)100/100:0.2140816823,(MCL4515009.1_2-hydroxyacyl-CoA_dehydratase_family_protein_Firmicutes_bacterium_:0.1647701764,(OAT87087.1_2-hydroxyglutaryl-CoA_dehydratase_Desulfotomaculum_copahuensis_:0.0033707834,WP_242868714.1_2-hydroxyacyl-CoA_dehydratase_family_protein_Desulfotomaculum_copahuensis_:0.0000010000)99.8/100:0.1372928368)96.9/100:0.1037030001)59.7/94:0.0816023712,MCL4426643.1_2-hydroxyacyl-CoA_dehydratase_family_protein_Firmicutes_bacterium_:0.3998565609)93.2/100:0.0983573330,WP_200800654.1_2-hydroxyacyl-CoA_dehydratase_family_protein_Carboxydothermus_pertinax_:0.8334166702)16.5/97:0.1010470387,MBC7339980.1_2-hydroxyacyl-CoA_dehydratase_Firmicutes_bacterium_:0.7671084159)72.1/85:0.1070052847,(((((((HDD24143.1_2-hydroxyacyl-CoA_dehydratase_Chloroflexi_bacterium_:0.1639739086,(HDQ71597.1_2-hydroxyacyl-CoA_dehydratase_Chloroflexi_bacterium_:0.2563949954,(HET90423.1_2-hydroxyacyl-CoA_dehydratase_Chloroflexi_bacterium_:0.2255700584,((((HEY73748.1_2-hydroxyacyl-CoA_dehydratase_Thermoflexia_bacterium_:0.0000022006,RLC70391.1_2-hydroxyacyl-CoA_dehydratase_Chloroflexi_bacterium_:0.0067289487)99.9/100:0.0971651680,MBU0704130.1_2-hydroxyacyl-CoA_dehydratase_family_protein_Chloroflexi_bacterium_:0.1115144442)53.3/87:0.0302565428,((MBN1814859.1_2-hydroxyacyl-CoA_dehydratase_Anaerolineae_bacterium_:0.0635078810,MBN1976557.1_2-hydroxyacyl-CoA_dehydratase_Anaerolineae_bacterium_:0.0691666997)100/100:0.1164153872,MCP4541898.1_2-hydroxyacyl-CoA_dehydratase_Chloroflexi_bacterium_:0.1843415449)36.1/81:0.0309054907)66.1/68:0.0219420044,((HID14298.1_2-hydroxyacyl-CoA_dehydratase_Anaerolineae_bacterium_:0.0819140434,(RLC63430.1_2-hydroxyacyl-CoA_dehydratase_partial_Chloroflexi_bacterium_:0.0000021406,RLC89938.1_2-hydroxyacyl-CoA_dehydratase_partial_Chloroflexi_bacterium_:0.0072043574)99.9/100:0.0925323034)36.6/98:0.0212910029,MBL7062824.1_2-hydroxyacyl-CoA_dehydratase_Anaerolineae_bacterium_:0.1744402134)91.4/100:0.0331532503)31.3/47:0.0276519184)94.8/99:0.0559446247)26.1/50:0.0384333702)99.3/100:0.2150899781,RKX75877.1_2-hydroxyacyl-CoA_dehydratase_Spirochaetes_bacterium_:0.9033862159)99.6/100:0.2758054579,OQY21425.1_hypothetical_protein_B6I34_07335_Anaerolineaceae_bacterium_4572_32.1_:0.3609395129)98.5/99:0.1494941563,(((HFD40743.1_2-hydroxyacyl-CoA_dehydratase_Anaerolineae_bacterium_:0.0868741260,(((MBN1135885.1_2-hydroxyacyl-CoA_dehydratase_Anaerolineae_bacterium_:0.1811564357,(MBN1660614.1_2-hydroxyacyl-CoA_dehydratase_Anaerolineae_bacterium_:0.1627800672,NLF11811.1_2-hydroxyacyl-CoA_dehydratase_Anaerolineaceae_bacterium_:0.1080298344)50/99:0.0298039140)33.5/98:0.0274721716,NIV40113.1_2-hydroxyacyl-CoA_dehydratase_Anaerolineae_bacterium_:0.1382905386)84.4/98:0.0184430730,MCL7453110.1_2-hydroxyacyl-CoA_dehydratase_family_protein_Anaerolineae_bacterium_:0.1443024988)85.8/98:0.0321879330)100/100:0.2185195747,(((HIP97163.1_2-hydroxyacyl-CoA_dehydratase_Anaerolineae_bacterium_:0.0347811272,MCD6554974.1_2-hydroxyacyl-CoA_dehydratase_Anaerolineae_bacterium_:0.0210980708)100/100:0.0881275262,MCR4407663.1_2-hydroxyacyl-CoA_dehydratase_family_protein_Anaerolineae_bacterium_:0.0816614183)80.7/100:0.0148349407,MBC7251463.1_2-hydroxyacyl-CoA_dehydratase_Anaerolineae_bacterium_:0.0888441583)100/100:0.1572760600)41.7/91:0.0627846124,((MBC8264695.1_2-hydroxyacyl-CoA_dehydratase_Anaerolineales_bacterium_:0.0717697825,MBM4466595.1_2-hydroxyacyl-CoA_dehydratase_Chloroflexi_bacterium_:0.0724655845)97.4/100:0.0595125035,(NIO72458.1_2-hydroxyacyl-CoA_dehydratase_Anaerolineae_bacterium_:0.0529359039,TEU18873.1_2-hydroxyacyl-CoA_dehydratase_Anaerolineales_bacterium_:0.0442200973)100/100:0.2038192790)19.5/53:0.0507168058)96.2/96:0.0879340060)97.9/100:0.1231064364,(MBU0493018.1_2-hydroxyacyl-CoA_dehydratase_family_protein_Chloroflexi_bacterium_:0.0000010000,MBU1880180.1_2-hydroxyacyl-CoA_dehydratase_family_protein_Chloroflexi_bacterium_:0.0000010000)100/100:0.4434944274)93/100:0.0815830128,(((((((KPL23616.1_MAG_2-hydroxyglutaryl-CoA_dehydratase_Anaerolineae_bacterium_SM23_84_:0.0469335791,UCC75428.1_MAG_2-hydroxyacyl-CoA_dehydratase_Anaerolineales_bacterium_:0.0453442588)99.7/100:0.1193815018,MBM4429917.1_2-hydroxyacyl-CoA_dehydratase_Chloroflexi_bacterium_:0.2489664642)99/100:0.1095400758,((MBC7233715.1_2-hydroxyacyl-CoA_dehydratase_Chloroflexi_bacterium_:0.0659243775,MBC7262050.1_2-hydroxyacyl-CoA_dehydratase_Chloroflexi_bacterium_:0.0412365923)67.1/99:0.0299838161,MBC7245145.1_2-hydroxyacyl-CoA_dehydratase_Chloroflexi_bacterium_:0.0918751050)99.3/100:0.1242916174)45.1/48:0.0874072734,OQB27776.1_R-phenyllactate_dehydratase_subunit_alpha_precursor_Chloroflexi_bacterium_ADurb.Bin180_:0.4555646043)94.7/100:0.1039818259,MCL6432077.1_2-hydroxyacyl-CoA_dehydratase_family_protein_Anaerolineae_bacterium_:0.7224191250)57.4/36:0.0309768747,MBC7264303.1_2-hydroxyacyl-CoA_dehydratase_Chloroflexi_bacterium_:0.3930702746)92.1/70:0.0535005230,(MBI5956767.1_2-hydroxyacyl-CoA_dehydratase_Chloroflexi_bacterium_:0.3449242455,(MBM3130427.1_2-hydroxyacyl-CoA_dehydratase_Chloroflexi_bacterium_:0.4376498747,MBM3136191.1_2-hydroxyacyl-CoA_dehydratase_Chloroflexi_bacterium_:0.3273024407)21.1/93:0.0605587185)41.5/47:0.0616126634)63.3/94:0.0531522347)79.4/91:0.0676217382,MBC7223119.1_2-hydroxyacyl-CoA_dehydratase_Anaerolineae_bacterium_:0.3285153728)61/78:0.0831684065)99.8/98:0.2486767509,(((((((((((KXH70848.1_hypothetical_protein_AM325_00550_Candidatus_Thorarchaeota_archaeon_SMTZ1-45_:0.0438142029,NHI88934.1_2-hydroxyacyl-CoA_dehydratase_Candidatus_Thorarchaeota_archaeon_:0.0578441158)71.1/100:0.0139259909,((MBY8997422.1_2-hydroxyacyl-CoA_dehydratase_Candidatus_Thorarchaeota_archaeon_:0.0317318734,TET08041.1_2-hydroxyacyl-CoA_dehydratase_Candidatus_Thorarchaeota_archaeon_:0.0645760836)33.3/100:0.0080055859,OLS30538.1_R-phenyllactate_dehydratase_subunit_alpha_precursor_Candidatus_Thorarchaeota_archaeon_AB_25_:0.0242848965)92.8/100:0.0215075362)100/100:0.2039335028,UCH04565.1_MAG_2-hydroxyacyl-CoA_dehydratase_Candidatus_Thorarchaeota_archaeon_:0.1602752610)99.7/100:0.1291836335,MBD3159505.1_2-hydroxyglutaryl-CoA_dehydratase_Candidatus_Lokiarchaeota_archaeon_:0.3087123564)98.1/83:0.0886690248,TFH05136.1_2-hydroxyacyl-CoA_dehydratase_Candidatus_Thorarchaeota_archaeon_:0.1947688966)5.2/77:0.0276842225,RLI56525.1_2-hydroxyglutaryl-CoA_dehydratase_Candidatus_Thorarchaeota_archaeon_:0.2004397566)95.1/79:0.0741185081,NWF96530.1_2-hydroxyacyl-CoA_dehydratase_Candidatus_Thorarchaeota_archaeon_:0.2342201339)69.5/79:0.0794386159,MCK5150422.1_2-hydroxyacyl-CoA_dehydratase_Candidatus_Thorarchaeota_archaeon_:0.1987600296)100/100:0.5907155471,OLS28898.1_R-phenyllactate_dehydratase_subunit_alpha_precursor_Candidatus_Heimdallarchaeota_archaeon_LC_2_:0.7139664155)18.5/93:0.1009135476,(UCE12172.1_MAG_2-hydroxyacyl-CoA_dehydratase_Candidatus_Heimdallarchaeota_archaeon_:0.1447721782,UCG04221.1_MAG_2-hydroxyacyl-CoA_dehydratase_Candidatus_Heimdallarchaeota_archaeon_:0.1596139698)100/100:0.5625482979)99.3/100:0.3377739949,MCD6500345.1_2-hydroxyacyl-CoA_dehydratase_Deltaproteobacteria_bacterium_:1.0516115529)70.9/97:0.1037244296)29.7/81:0.0670703130)59.6/72:0.0726592830,((MBC7230438.1_2-hydroxyacyl-CoA_dehydratase_Actinomycetia_bacterium_:0.0128683562,NPV60456.1_2-hydroxyacyl-CoA_dehydratase_Actinomycetia_bacterium_:0.0406752455)91.9/100:0.0579828044,(MBN2025296.1_2-hydroxyacyl-CoA_dehydratase_Actinomycetia_bacterium_:0.0586615689,RJP27717.1_2-hydroxyacyl-CoA_dehydratase_Actinobacteria_bacterium_:0.0122993467)95.9/100:0.0815958409)100/100:0.9235009657)90.1/99:0.0868270199,(((((((CAB1063423.1_2-hydroxyglutaryl-CoA_dehydratase_D-component_HgdA_Olavius_sp._associated_proteobacterium_Delta_1_:0.0284387528,(MBT8367855.1_2-hydroxyacyl-CoA_dehydratase_family_protein_Deltaproteobacteria_bacterium_:0.0179813170,MBW2429425.1_2-hydroxyacyl-CoA_dehydratase_Deltaproteobacteria_bacterium_:0.0170065644)98.9/100:0.0408649611)88.6/100:0.0235984059,(CAB1079573.1_2-hydroxyglutaryl-CoA_dehydratase_D-component_HgdA_Olavius_algarvensis_Delta_1_endosymbiont_:0.0448822498,MCP4631214.1_2-hydroxyacyl-CoA_dehydratase_bacterium_:0.0397013079)69.1/100:0.0151826932)86.1/100:0.0302811648,UCD80751.1_MAG_2-hydroxyacyl-CoA_dehydratase_Desulfobacterales_bacterium_:0.0532594503)99.6/100:0.0776829510,MBW2442517.1_2-hydroxyacyl-CoA_dehydratase_Deltaproteobacteria_bacterium_:0.1452203869)98.1/100:0.0676521032,((MBW1923807.1_2-hydroxyacyl-CoA_dehydratase_Deltaproteobacteria_bacterium_:0.0100158760,RLB37891.1_2-hydroxyglutaryl-CoA_dehydratase_Deltaproteobacteria_bacterium_:0.0000029979)100/100:0.2037388346,MCP4667230.1_2-hydroxyacyl-CoA_dehydratase_Deltaproteobacteria_bacterium_:0.1483598074)46.3/100:0.0288354422)99.4/100:0.1010230963,(((((MBT4089118.1_2-hydroxyacyl-CoA_dehydratase_Deltaproteobacteria_bacterium_:0.0000010000,MBT4267044.1_2-hydroxyacyl-CoA_dehydratase_Deltaproteobacteria_bacterium_:0.0064746964)0/91:0.0000027863,MBT4639411.1_2-hydroxyacyl-CoA_dehydratase_Deltaproteobacteria_bacterium_:0.0032325936)98.8/100:0.0547538171,NQU65477.1_2-hydroxyacyl-CoA_dehydratase_SAR324_cluster_bacterium_:0.0929607250)69.8/99:0.0449926355,MBU2645459.1_2-hydroxyacyl-CoA_dehydratase_family_protein_bacterium_:0.0627631594)100/100:0.1839197353,MCJ7771761.1_2-hydroxyacyl-CoA_dehydratase_family_protein_Desulfobacterales_bacterium_:0.1824290764)94.3/100:0.0815163772)98.4/100:0.1133461409,(MBW2061747.1_2-hydroxyacyl-CoA_dehydratase_Deltaproteobacteria_bacterium_:0.1034184698,MBW2092028.1_2-hydroxyacyl-CoA_dehydratase_Deltaproteobacteria_bacterium_:0.0672687945)98.9/100:0.1135339449)100/100:0.7276561227)87.1/33:0.0579289139,((((((((HEJ83846.1_2-hydroxyglutaryl-CoA_dehydratase_Desulfobacteraceae_bacterium_:0.1941945832,HIJ21019.1_2-hydroxyacyl-CoA_dehydratase_Deltaproteobacteria_bacterium_:0.1914713597)76.3/100:0.0491959564,((MBT3256571.1_2-hydroxyglutaryl-CoA_dehydratase_Deltaproteobacteria_bacterium_:0.0704724241,OQY44966.1_hypothetical_protein_B6240_09485_Desulfobacteraceae_bacterium_4572_87_:0.0710596987)81.7/100:0.0188690802,OQY49411.1_hypothetical_protein_B6240_03405_Desulfobacteraceae_bacterium_4572_87_:0.0394580552)100/100:0.2011723335)90.8/89:0.0395748367,(((NCO59544.1_2-hydroxyglutaryl-CoA_dehydratase_bacterium_:0.0000010000,PIW00440.1_2-hydroxyglutaryl-CoA_dehydratase_partial_Deltaproteobacteria_bacterium_CG17_big_fil_post_rev_8_21_14_2_50_51_6_:0.0000010000)0/92:0.0000024197,PJB38212.1_2-hydroxyglutaryl-CoA_dehydratase_Deltaproteobacteria_bacterium_CG_4_9_14_3_um_filter_51_14_:0.0000010000)0/93:0.0000023367,((OIP40233.1_hypothetical_protein_AUK25_08220_Desulfobacteraceae_bacterium_CG2_30_51_40_:0.0000010000,PIY26971.1_2-hydroxyglutaryl-CoA_dehydratase_Deltaproteobacteria_bacterium_CG_4_10_14_3_um_filter_51_14_:0.0000010000)0/100:0.0000023231,PIP44798.1_2-hydroxyglutaryl-CoA_dehydratase_Deltaproteobacteria_bacterium_CG23_combo_of_CG06-09_8_20_14_all_51_20_:0.0000010000)39/100:0.0027073530)100/100:0.2504306225)55/84:0.0580049072,MBN2034090.1_2-hydroxyacyl-CoA_dehydratase_Deltaproteobacteria_bacterium_:0.2448651700)93.1/88:0.0342005695,((((KPK30422.1_hypothetical_protein_AMK69_03260_Nitrospira_bacterium_SG8_3_:0.0522117927,UCB48968.1_MAG_2-hydroxyacyl-CoA_dehydratase_Deltaproteobacteria_bacterium_:0.0551217748)64.7/100:0.0225744999,NNG08025.1_2-hydroxyacyl-CoA_dehydratase_Desulfobacteraceae_bacterium_:0.0446377849)100/100:0.1323785822,NIO04175.1_2-hydroxyglutaryl-CoA_dehydratase_Proteobacteria_bacterium_:0.1944400798)69.4/93:0.0328081621,RLI37185.1_2-hydroxyglutaryl-CoA_dehydratase_Candidatus_Bathyarchaeota_archaeon_:0.1305489225)91.7/91:0.0306746569)95.6/89:0.0529621163,(MBE9574443.1_2-hydroxyacyl-CoA_dehydratase_Proteobacteria_bacterium_:0.0227240872,(NOQ96042.1_2-hydroxyglutaryl-CoA_dehydratase_Desulfobacterales_bacterium_:0.0402551548,UCG63929.1_MAG_2-hydroxyacyl-CoA_dehydratase_Deltaproteobacteria_bacterium_:0.0457910345)54.1/100:0.0213021058)99.9/100:0.1073709429)97.5/100:0.0980429671,(((MBU1450877.1_2-hydroxyacyl-CoA_dehydratase_Proteobacteria_bacterium_:0.0772863992,MBU4567036.1_2-hydroxyacyl-CoA_dehydratase_Proteobacteria_bacterium_:0.0303997178)81.9/95:0.0182520638,MCB2191742.1_2-hydroxyacyl-CoA_dehydratase_Deltaproteobacteria_bacterium_:0.0493410429)74.8/96:0.0363070496,(MCB2227854.1_2-hydroxyacyl-CoA_dehydratase_Desulfarculaceae_bacterium_:0.0535690064,MCF8035113.1_2-hydroxyacyl-CoA_dehydratase_family_protein_Desulfarculaceae_bacterium_:0.0593027782)99.5/100:0.0743175862)100/100:0.2343498378)100/100:0.3310955983,((((MBI4964422.1_2-hydroxyacyl-CoA_dehydratase_Desulfomonile_tiedjei_:0.3578464975,MCG8636864.1_2-hydroxyacyl-CoA_dehydratase_family_protein_Desulfobacterales_bacterium_:0.5756134551)99/100:0.1848558012,MBT3220845.1_2-hydroxyacyl-CoA_dehydratase_Proteobacteria_bacterium_:0.3786204269)99.4/100:0.2109337258,MBN2158691.1_2-hydroxyacyl-CoA_dehydratase_Spirochaetes_bacterium_:0.5533054319)99.9/100:0.3055303850,MBN1946040.1_2-hydroxyacyl-CoA_dehydratase_Bradymonadales_bacterium_:0.7707825306)47.6/74:0.0969493585)100/100:0.3926601443)19.1/10:0.0369803595,((((((((((((((((CAD7847917.1_2-hydroxyglutaryl-CoA_dehydratase_D-component_HgdA_Olavius_algarvensis_Delta_4_endosymbiont_:0.1241877379,(MBU2513425.1_2-hydroxyacyl-CoA_dehydratase_bacterium_:0.1394515166,MCG8337721.1_2-hydroxyacyl-CoA_dehydratase_Proteobacteria_bacterium_:0.1205577966)99.7/100:0.1019444302)94.5/100:0.0526021416,((MBI9086234.1_2-hydroxyacyl-CoA_dehydratase_Desulfobacterales_bacterium_:0.0915828867,OQY05347.1_2-hydroxyglutaryl-CoA_dehydratase_Desulfobacteraceae_bacterium_4572_123_:0.1098327547)86/100:0.0507541518,(MBR9984678.1_2-hydroxyacyl-CoA_dehydratase_Desulfosarcina_sp._:0.0827633411,WP_155305429.1_2-hydroxyacyl-CoA_dehydratase_Desulfosarcina_widdelii_:0.1282376355)99.5/100:0.0976071263)93.3/100:0.0620466372)97.1/99:0.0499954308,((((MBU1182616.1_2-hydroxyacyl-CoA_dehydratase_Proteobacteria_bacterium_:0.0030295018,MBU1399280.1_2-hydroxyacyl-CoA_dehydratase_Proteobacteria_bacterium_:0.0030360850)88.8/100:0.0071778375,TFG90828.1_2-hydroxyglutaryl-CoA_dehydratase_Candidatus_Atribacteria_bacterium_:0.0142503396)82.2/100:0.0111931467,RPJ17734.1_2-hydroxyglutaryl-CoA_dehydratase_Desulfobacteraceae_bacterium_:0.0658606299)97.1/100:0.0326509977,(MBU2622455.1_2-hydroxyacyl-CoA_dehydratase_Proteobacteria_bacterium_:0.0192075629,(OQW97008.1_2-hydroxyglutaryl-CoA_dehydratase_Desulfobacteraceae_bacterium_A6_:0.0213402152,RPH52083.1_2-hydroxyglutaryl-CoA_dehydratase_Desulfobacteraceae_bacterium_:0.0154217212)0/92:0.0029716800)98.3/100:0.0311145259)99.7/100:0.0734892503)88.4/90:0.0204404698,(MBI5590654.1_2-hydroxyacyl-CoA_dehydratase_Deltaproteobacteria_bacterium_:0.1515657931,RLC31133.1_2-hydroxyglutaryl-CoA_dehydratase_Deltaproteobacteria_bacterium_:0.2396597410)97.6/87:0.0680616251)69.7/68:0.0175022855,(((((HDP24801.1_2-hydroxyglutaryl-CoA_dehydratase_Deltaproteobacteria_bacterium_:0.1733072821,(((MBP6937818.1_2-hydroxyacyl-CoA_dehydratase_Deltaproteobacteria_bacterium_:0.0000021608,OQC28144.1_R-phenyllactate_dehydratase_subunit_alpha_precursor_Deltaproteobacteria_bacterium_ADurb.Bin072_:0.0034213696)99.9/100:0.1040544359,MCE5274456.1_2-hydroxyacyl-CoA_dehydratase_Deltaproteobacteria_bacterium_:0.1038191904)95.9/100:0.0766119159,(((MBP8649463.1_2-hydroxyacyl-CoA_dehydratase_Deltaproteobacteria_bacterium_:0.0000023116,OPZ24517.1_R-phenyllactate_dehydratase_subunit_alpha_precursor_Deltaproteobacteria_bacterium_ADurb.BinA179_:0.0029490584)88.5/100:0.0088574039,NLW66548.1_2-hydroxyacyl-CoA_dehydratase_Bacteriovoracaceae_bacterium_:0.0000023838)96.4/100:0.0383602596,MCK9262341.1_2-hydroxyacyl-CoA_dehydratase_Deltaproteobacteria_bacterium_:0.0863504608)97.4/100:0.0670699340)10.3/95:0.0226945231)91.5/100:0.0487357279,HHO75321.1_2-hydroxyglutaryl-CoA_dehydratase_Deltaproteobacteria_bacterium_:0.1045128240)100/100:0.1198620044,(((((((MBA3008731.1_2-hydroxyglutaryl-CoA_dehydratase_Desulfobacula_sp._:0.0000010000,MBU3951567.1_2-hydroxyacyl-CoA_dehydratase_Proteobacteria_bacterium_:0.0030262877)100/100:0.0893948655,MCP4720665.1_2-hydroxyglutaryl-CoA_dehydratase_Desulfobacteraceae_bacterium_:0.0598374436)99.5/100:0.0874312750,((MCG8635144.1_2-hydroxyacyl-CoA_dehydratase_Desulfobacterales_bacterium_:0.1157303459,MCG8685123.1_2-hydroxyacyl-CoA_dehydratase_Desulfobacterales_bacterium_:0.0857654459)73.3/100:0.0278393545,WP_022664008.1_2-hydroxyacyl-CoA_dehydratase_Desulfospira_joergensenii_:0.2136788864)71.9/99:0.0345171683)95.7/100:0.0499194804,(((((((MBC2705838.1_2-hydroxyacyl-CoA_dehydratase_Desulfobacula_sp._:0.0432746129,MBW2655340.1_2-hydroxyacyl-CoA_dehydratase_Deltaproteobacteria_bacterium_:0.0649484788)95.6/98:0.0281953379,((MBC8438342.1_2-hydroxyacyl-CoA_dehydratase_Deltaproteobacteria_bacterium_:0.0000024280,MBL6994839.1_2-hydroxyacyl-CoA_dehydratase_Desulfobacula_sp._:0.0096862597)100/100:0.0722478388,MBT5970271.1_2-hydroxyglutaryl-CoA_dehydratase_Desulfobacula_sp._:0.0709037512)88.4/99:0.0144285855)83.2/91:0.0137705812,(((((MBU8849858.1_2-hydroxyacyl-CoA_dehydratase_Desulfobacterales_bacterium_:0.0128173400,MBU8910339.1_2-hydroxyacyl-CoA_dehydratase_Desulfobacterales_bacterium_:0.0091195448)99.4/100:0.0553025810,MCP4673847.1_2-hydroxyglutaryl-CoA_dehydratase_Desulfobacula_sp._:0.1990587970)78.9/96:0.0238868597,MCD4678094.1_2-hydroxyacyl-CoA_dehydratase_Desulfobacula_sp._:0.0642090923)92.6/94:0.0235872532,RLE05563.1_2-hydroxyglutaryl-CoA_dehydratase_partial_Bacteroidetes_bacterium_:0.0696631010)88/79:0.0129031442,MCD4720321.1_2-hydroxyacyl-CoA_dehydratase_Desulfobacula_sp._:0.0852029555)77.5/74:0.0127594581)81.9/87:0.0131228955,MCP3873858.1_2-hydroxyglutaryl-CoA_dehydratase_Desulfobacteraceae_bacterium_:0.1020938348)76.1/95:0.0210486716,MBU1343112.1_2-hydroxyacyl-CoA_dehydratase_Proteobacteria_bacterium_:0.0772742592)88.1/99:0.0242026912,(((((MCF8087050.1_2-hydroxyacyl-CoA_dehydratase_Desulfotignum_sp._:0.0297838312,WP_006965601.1_2-hydroxyacyl-CoA_dehydratase_Desulfotignum_phosphitoxidans_:0.0302986629)36.6/91:0.0251586007,WP_024335835.1_2-hydroxyacyl-CoA_dehydratase_Desulfotignum_balticum_:0.0326035622)100/100:0.1536907419,MCF8091401.1_2-hydroxyacyl-CoA_dehydratase_Desulfotignum_sp._:0.0858381026)92.2/94:0.0367005439,(((MCM2287061.1_2-hydroxyacyl-CoA_dehydratase_Desulfobacula_sp._:0.0183550667,NJM04696.1_2-hydroxyglutaryl-CoA_dehydratase_Desulfobacula_sp._:0.0134184316)46.4/100:0.0063841880,OGQ92486.1_2-hydroxyglutaryl-CoA_dehydratase_Deltaproteobacteria_bacterium_RIFOXYC2_FULL_48_10_:0.0192849917)99/100:0.0493390613,OGR10521.1_2-hydroxyglutaryl-CoA_dehydratase_Desulfobacula_sp._GWF2_41_7_:0.0421168968)96.4/100:0.0345959256)98.5/94:0.0550997259,NOX35035.1_2-hydroxyglutaryl-CoA_dehydratase_Deltaproteobacteria_bacterium_:0.1358867209)26.9/76:0.0203391648)94.6/93:0.0449417120,THB72926.1_2-hydroxyglutaryl-CoA_dehydratase_Desulfobacteraceae_bacterium_:0.1837569869)75.2/97:0.0319217638)92.1/97:0.0419937181,MBU1194809.1_2-hydroxyacyl-CoA_dehydratase_Proteobacteria_bacterium_:0.2292320484)83.4/98:0.0210376625,MCG8563468.1_2-hydroxyacyl-CoA_dehydratase_Desulfobacterales_bacterium_:0.2321524351)6/75:0.0261744516,MCG8642947.1_2-hydroxyacyl-CoA_dehydratase_Desulfobacterales_bacterium_:0.2262292672)100/100:0.1395256135)97.2/99:0.0585001798,(((MBW2634218.1_2-hydroxyacyl-CoA_dehydratase_Deltaproteobacteria_bacterium_:0.0112626726,RKX34284.1_2-hydroxyglutaryl-CoA_dehydratase_partial_Verrucomicrobia_bacterium_:0.0070335304)99.4/100:0.0776817840,MCG6911157.1_2-hydroxyacyl-CoA_dehydratase_family_protein_Deltaproteobacteria_bacterium_:0.1101991266)99.9/100:0.1100454839,RLB98144.1_2-hydroxyglutaryl-CoA_dehydratase_Deltaproteobacteria_bacterium_:0.1775821535)95.6/100:0.0489023256)80.8/89:0.0130607865,((((((((((KJS30617.1_MAG_2-hydroxyglutaryl-CoA_dehydratase_Desulfatitalea_sp._BRH_c12_:0.0508872952,RJQ78157.1_2-hydroxyglutaryl-CoA_dehydratase_Desulfobacteraceae_bacterium_:0.0875064762)89.2/100:0.0292692010,(MBR9980936.1_2-hydroxyacyl-CoA_dehydratase_Desulfatitalea_sp._:0.0410265825,WP_246902692.1_2-hydroxyacyl-CoA_dehydratase_Desulfatitalea_sp._M08but_:0.0653808788)100/100:0.1058205120)20.7/86:0.0157528553,WP_076750879.1_2-hydroxyacyl-CoA_dehydratase_Desulfatitalea_tepidiphila_:0.0662605759)77.9/86:0.0334826443,MBI5897275.1_2-hydroxyacyl-CoA_dehydratase_Desulfobacterales_bacterium_:0.0724152531)99.8/100:0.1237807978,((MBA4369128.1_2-hydroxyglutaryl-CoA_dehydratase_Desulfobacterium_sp._:0.0474298472,RJP83207.1_2-hydroxyacyl-CoA_dehydratase_Desulfobacteraceae_bacterium_:0.0249179172)99/100:0.0596698223,MBW1898932.1_2-hydroxyacyl-CoA_dehydratase_Deltaproteobacteria_bacterium_:0.0688919610)25.2/94:0.0339411726)91.4/100:0.0417881120,MCF8044447.1_2-hydroxyacyl-CoA_dehydratase_family_protein_Desulfarculaceae_bacterium_:0.2918782508)94.7/100:0.0525322851,(MBN1652652.1_2-hydroxyacyl-CoA_dehydratase_Deltaproteobacteria_bacterium_:0.3843713264,MCP4681133.1_2-hydroxyacyl-CoA_dehydratase_Desulfobacterales_bacterium_:0.1390084304)11.5/79:0.0254012781)96/100:0.0556042972,OQY11567.1_2-hydroxyglutaryl-CoA_dehydratase_Desulfobacteraceae_bacterium_4572_187_:0.1316910797)100/100:0.1219835870,MBF0119932.1_2-hydroxyacyl-CoA_dehydratase_Desulfobacterales_bacterium_:0.1936854024)95.9/100:0.0645797583,((((((((((MBC2714077.1_2-hydroxyacyl-CoA_dehydratase_Desulfobacteraceae_bacterium_:0.0357149513,MCD6586663.1_2-hydroxyacyl-CoA_dehydratase_Desulfobacteraceae_bacterium_:0.0447452751)97.9/100:0.0452471062,RJP85261.1_2-hydroxyglutaryl-CoA_dehydratase_Desulfobacteraceae_bacterium_:0.0612313970)81.1/100:0.0241127859,PIP38913.1_2-hydroxyglutaryl-CoA_dehydratase_Desulfobacterales_bacterium_CG23_combo_of_CG06-09_8_20_14_all_51_8_:0.0939866386)66.5/99:0.0313004349,RJP40820.1_2-hydroxyacyl-CoA_dehydratase_Desulfobacteraceae_bacterium_:0.1157348742)96.7/99:0.0545395580,MBS3758963.1_2-hydroxyacyl-CoA_dehydratase_Desulfobacterales_bacterium_:0.1932438351)84.1/99:0.0364811712,((((MBS0013610.1_2-hydroxyacyl-CoA_dehydratase_Desulfobacterales_bacterium_:0.0205873786,(MCF8028939.1_2-hydroxyacyl-CoA_dehydratase_family_protein_Desulfobacteraceae_bacterium_:0.0336588948,WP_181550670.1_2-hydroxyacyl-CoA_dehydratase_family_protein_Desulfosalsimonas_propionicica_:0.0030302428)75.6/100:0.0035137625)100/100:0.0803984491,(MBS3731529.1_2-hydroxyacyl-CoA_dehydratase_Desulfobacterales_bacterium_:0.0136772131,MCF8035564.1_2-hydroxyacyl-CoA_dehydratase_family_protein_Desulfobacteraceae_bacterium_:0.0245518008)99.8/100:0.0649786291)80.7/100:0.0208603651,MCF8111037.1_2-hydroxyacyl-CoA_dehydratase_family_protein_Desulfobacteraceae_bacterium_:0.1123400229)51.5/100:0.0333870720,MBS3809517.1_2-hydroxyacyl-CoA_dehydratase_Desulfobacterales_bacterium_:0.0783789501)100/100:0.1982334018)41.3/97:0.0208922622,NOY70213.1_2-hydroxyacyl-CoA_dehydratase_Deltaproteobacteria_bacterium_:0.1281300462)92.5/100:0.0471065655,MCP4689949.1_2-hydroxyacyl-CoA_dehydratase_Desulfobacterales_bacterium_:0.2175119805)72.5/98:0.0320191953,(((MBN2079273.1_2-hydroxyacyl-CoA_dehydratase_Spirochaetes_bacterium_:0.1501044498,OHD62786.1_2-hydroxyglutaryl-CoA_dehydratase_Spirochaetes_bacterium_RBG_13_51_14_:0.1084808156)100/100:0.2053755064,PKL40467.1_2-hydroxyglutaryl-CoA_dehydratase_Spirochaetae_bacterium_HGW-Spirochaetae-1_:0.2034757451)52.2/95:0.0328019150,TAL37138.1_2-hydroxyglutaryl-CoA_dehydratase_Spirochaetes_bacterium_:0.1713396587)83.6/93:0.0205341778)95.7/98:0.0428874068,(MCP4138425.1_2-hydroxyacyl-CoA_dehydratase_bacterium_:0.1487006001,UCE08907.1_MAG_2-hydroxyacyl-CoA_dehydratase_bacterium_:0.2982891094)90/100:0.0448311164)99.9/100:0.0939768752)92.5/94:0.0380665284)87/80:0.0205943433)92.2/80:0.0303658685,((HDP80251.1_2-hydroxyacyl-CoA_dehydratase_Spirochaetes_bacterium_:0.1842510375,RPI96164.1_2-hydroxyacyl-CoA_dehydratase_Spirochaetales_bacterium_:0.1154850562)98.6/100:0.1013422938,(MBP8179261.1_2-hydroxyacyl-CoA_dehydratase_Spirochaetes_bacterium_:0.0074042443,MBP8987103.1_2-hydroxyacyl-CoA_dehydratase_Spirochaetes_bacterium_:0.0049492757)100/100:0.2224351992)94.4/100:0.0750471616)65/30:0.0110252144,(((((((((((HCX02307.1_2-hydroxyglutaryl-CoA_dehydratase_Syntrophaceae_bacterium_:0.0526195422,(MBP7764082.1_2-hydroxyacyl-CoA_dehydratase_Syntrophaceae_bacterium_:0.0075588099,NLX51020.1_2-hydroxyglutaryl-CoA_dehydratase_Deltaproteobacteria_bacterium_:0.0033239349)100/100:0.1012515771)96.4/98:0.0454405121,PKN18374.1_2-hydroxyglutaryl-CoA_dehydratase_Deltaproteobacteria_bacterium_HGW-Deltaproteobacteria-6_:0.0522950793)84.8/91:0.0297274803,MBP7231954.1_2-hydroxyacyl-CoA_dehydratase_Syntrophaceae_bacterium_:0.1151078649)61.2/91:0.0138752324,MBP9012258.1_2-hydroxyacyl-CoA_dehydratase_Smithella_sp._:0.0622957927)100/100:0.1543481466,(MCE5206784.1_2-hydroxyacyl-CoA_dehydratase_Chloroflexi_bacterium_:0.0582675025,NLX53451.1_2-hydroxyglutaryl-CoA_dehydratase_Deltaproteobacteria_bacterium_:0.0494007415)99.6/100:0.0942081750)99.7/100:0.0984097216,((((MBP7138610.1_2-hydroxyacyl-CoA_dehydratase_Syntrophaceae_bacterium_:0.0000010000,MBP9532432.1_2-hydroxyacyl-CoA_dehydratase_Syntrophaceae_bacterium_:0.0000028283)79.8/100:0.0029795861,MBP8665022.1_2-hydroxyacyl-CoA_dehydratase_Syntrophaceae_bacterium_:0.0000029595)92.3/100:0.0169368200,NLA42289.1_2-hydroxyacyl-CoA_dehydratase_Smithella_sp._:0.0287447555)100/100:0.0661409520,(RPH86665.1_2-hydroxyglutaryl-CoA_dehydratase_Deltaproteobacteria_bacterium_:0.0034939516,RPH88376.1_2-hydroxyglutaryl-CoA_dehydratase_Deltaproteobacteria_bacterium_:0.0052750260)99.4/100:0.0546045591)98.3/100:0.0526617154)97.4/100:0.0769853694,((((HEU19782.1_2-hydroxyglutaryl-CoA_dehydratase_Deltaproteobacteria_bacterium_:0.0687180326,MBN2256042.1_2-hydroxyacyl-CoA_dehydratase_Deltaproteobacteria_bacterium_:0.0562621811)97.9/100:0.0726759027,MBN2516417.1_2-hydroxyacyl-CoA_dehydratase_Deltaproteobacteria_bacterium_:0.1343883193)96.9/100:0.0615330033,MBN2569380.1_2-hydroxyacyl-CoA_dehydratase_Deltaproteobacteria_bacterium_:0.1892471823)95.3/100:0.0728776596,((((MBP9010105.1_2-hydroxyacyl-CoA_dehydratase_Syntrophaceae_bacterium_:0.0479165144,NLN38791.1_2-hydroxyglutaryl-CoA_dehydratase_Smithella_sp._:0.0239823125)99.5/100:0.0616278836,((NLD80327.1_2-hydroxyacyl-CoA_dehydratase_Smithella_sp._:0.0000010000,OQB56318.1_R-phenyllactate_dehydratase_subunit_alpha_precursor_Deltaproteobacteria_bacterium_ADurb.Bin151_:0.0000028198)88.2/100:0.0178663635,PKN85426.1_2-hydroxyglutaryl-CoA_dehydratase_Deltaproteobacteria_bacterium_HGW-Deltaproteobacteria-1_:0.0366814777)99.8/100:0.0643847453)83.2/100:0.0251830562,PKN19151.1_2-hydroxyglutaryl-CoA_dehydratase_Deltaproteobacteria_bacterium_HGW-Deltaproteobacteria-6_:0.0658219558)99.9/100:0.1314742077,((MBP9021104.1_2-hydroxyacyl-CoA_dehydratase_Syntrophobacterales_bacterium_:0.0799734801,MCG6534064.1_2-hydroxyacyl-CoA_dehydratase_Syntrophales_bacterium_LBB04_:0.1461062978)76.6/100:0.0563547161,MCF8054334.1_2-hydroxyacyl-CoA_dehydratase_Deltaproteobacteria_bacterium_:0.3040521902)68.9/100:0.0463266667)94.5/100:0.0512057508)98.7/100:0.1028606626)92.3/100:0.0582815632,(PKN04452.1_2-hydroxyglutaryl-CoA_dehydratase_Deltaproteobacteria_bacterium_HGW-Deltaproteobacteria-9_:0.0508104622,PKN68537.1_2-hydroxyglutaryl-CoA_dehydratase_Deltaproteobacteria_bacterium_HGW-Deltaproteobacteria-12_:0.0595528365)100/100:0.1007372646)92.3/22:0.0407389292,(((((HET58233.1_2-hydroxyglutaryl-CoA_dehydratase_Deltaproteobacteria_bacterium_:0.0070104124,OPL15235.1_2-hydroxyglutaryl-CoA_dehydratase_delta_proteobacterium_MLS_D_:0.0229432962)99.6/100:0.1014427465,MCK9229860.1_2-hydroxyacyl-CoA_dehydratase_Syntrophales_bacterium_:0.2130495880)91.1/100:0.0788133359,MCK9275314.1_2-hydroxyacyl-CoA_dehydratase_Syntrophales_bacterium_:0.1449973900)100/100:0.1909643933,(((MBN2180164.1_2-hydroxyacyl-CoA_dehydratase_Deltaproteobacteria_bacterium_:0.0326094098,TFG38466.1_2-hydroxyglutaryl-CoA_dehydratase_partial_Syntrophobacterales_bacterium_:0.0474818243)99.1/100:0.0611876729,MBN2284742.1_2-hydroxyacyl-CoA_dehydratase_Deltaproteobacteria_bacterium_:0.2025104486)97.6/100:0.0561154004,((MBN2397268.1_2-hydroxyacyl-CoA_dehydratase_Deltaproteobacteria_bacterium_:0.0972427464,MBW2672419.1_2-hydroxyacyl-CoA_dehydratase_Deltaproteobacteria_bacterium_:0.0621333304)99.1/100:0.0847715182,(MBW2650192.1_2-hydroxyacyl-CoA_dehydratase_Deltaproteobacteria_bacterium_:0.0553242820,MCD6486059.1_2-hydroxyacyl-CoA_dehydratase_Syntrophobacterales_bacterium_:0.0608370510)96.9/100:0.0608134332)93.8/100:0.0520591875)99.5/100:0.0751547966)97.1/88:0.0491619248,(((MBA4398026.1_2-hydroxyglutaryl-CoA_dehydratase_Syntrophus_sp._in_Bacteria_:0.0669650924,OPY07625.1_R-phenyllactate_dehydratase_subunit_alpha_precursor_Syntrophaceae_bacterium_PtaB.Bin095_:0.1282240133)99.8/100:0.1085163540,(MBP8981066.1_2-hydroxyacyl-CoA_dehydratase_Syntrophobacterales_bacterium_:0.0813900904,MCK9390896.1_2-hydroxyacyl-CoA_dehydratase_family_protein_Syntrophales_bacterium_:0.0639289843)99.8/100:0.1000721469)93.1/100:0.0417613250,(NPU83711.1_2-hydroxyglutaryl-CoA_dehydratase_Syntrophaceae_bacterium_:0.0260889000,PKN34420.1_2-hydroxyglutaryl-CoA_dehydratase_Deltaproteobacteria_bacterium_HGW-Deltaproteobacteria-19_:0.0135650860)100/100:0.1672551216)95.7/96:0.0454985130)9.4/7:0.0039651235)90.2/46:0.0271911635,((((MBM4312745.1_2-hydroxyglutaryl-CoA_dehydratase_Deltaproteobacteria_bacterium_:0.0911613265,(((MBU0652495.1_2-hydroxyacyl-CoA_dehydratase_Proteobacteria_bacterium_:0.0030372910,((MBU4371341.1_2-hydroxyacyl-CoA_dehydratase_Proteobacteria_bacterium_:0.0000010000,MBU4581193.1_2-hydroxyacyl-CoA_dehydratase_Proteobacteria_bacterium_:0.0030353360)0/93:0.0000024204,MCG2740606.1_2-hydroxyacyl-CoA_dehydratase_Syntrophaceae_bacterium_:0.0030498704)79.6/98:0.0030372902)88.2/98:0.0061230567,MBU1743684.1_2-hydroxyacyl-CoA_dehydratase_Proteobacteria_bacterium_:0.0000023705)94.4/100:0.0298491826,(OIP94120.1_2-hydroxyglutaryl-CoA_dehydratase_Syntrophaceae_bacterium_CG2_30_58_14_:0.0031092324,PIV06959.1_2-hydroxyglutaryl-CoA_dehydratase_Syntrophobacterales_bacterium_CG03_land_8_20_14_0_80_58_14_:0.0000023376)94.4/100:0.0232833160)99.8/100:0.0717279204)43.9/77:0.0197385931,(((MBN2439396.1_2-hydroxyacyl-CoA_dehydratase_Deltaproteobacteria_bacterium_:0.0789795618,MCE5263265.1_2-hydroxyacyl-CoA_dehydratase_Deltaproteobacteria_bacterium_:0.0650736319)97.1/100:0.0385777889,OPY91513.1_R-phenyllactate_dehydratase_subunit_alpha_precursor_Syntrophaceae_bacterium_PtaU1.Bin231_:0.1567732571)29.1/19:0.0298193770,MCE5282996.1_2-hydroxyacyl-CoA_dehydratase_Deltaproteobacteria_bacterium_:0.0777455197)82.4/19:0.0339254815)77.9/18:0.0282738375,(MBU2055817.1_2-hydroxyacyl-CoA_dehydratase_family_protein_Proteobacteria_bacterium_:0.0491126433,(MBW6485288.1_2-hydroxyacyl-CoA_dehydratase_Syntrophobacterales_bacterium_:0.0263201948,MCK9363494.1_2-hydroxyacyl-CoA_dehydratase_Syntrophales_bacterium_:0.0208633403)100/100:0.1698819244)73.8/99:0.0352612535)92/30:0.0411568804,MCL5808615.1_2-hydroxyacyl-CoA_dehydratase_Deltaproteobacteria_bacterium_:0.0947159387)98.7/71:0.0625706588)31.2/57:0.0154712795,(MBN1381245.1_2-hydroxyacyl-CoA_dehydratase_Deltaproteobacteria_bacterium_:0.0846384060,MBN1664637.1_2-hydroxyacyl-CoA_dehydratase_Deltaproteobacteria_bacterium_:0.0909054874)100/100:0.1721947074)0/18:0.0222730393)88.2/5:0.0313556636,(MBW1647595.1_2-hydroxyacyl-CoA_dehydratase_Deltaproteobacteria_bacterium_:0.2241844228,((MBW2433624.1_2-hydroxyacyl-CoA_dehydratase_Deltaproteobacteria_bacterium_:0.0000021556,MBW2468016.1_2-hydroxyacyl-CoA_dehydratase_Deltaproteobacteria_bacterium_:0.0029455235)81.2/100:0.0029481773,MBW2517801.1_2-hydroxyacyl-CoA_dehydratase_Deltaproteobacteria_bacterium_:0.0000024270)100/100:0.1787315158)98.8/100:0.0830526404)97.4/82:0.0674250611,MBM4272249.1_2-hydroxyglutaryl-CoA_dehydratase_Deltaproteobacteria_bacterium_:0.1998766115)37.8/45:0.0317373340,(HBH86392.1_2-hydroxyglutaryl-CoA_dehydratase_Syntrophaceae_bacterium_:0.0735152467,NTW16380.1_2-hydroxyglutaryl-CoA_dehydratase_Syntrophaceae_bacterium_:0.0778859665)99.6/100:0.0992336222)99.7/100:0.1516762626,MBE0649746.1_2-hydroxyacyl-CoA_dehydratase_Bacteroidales_bacterium_:0.3817322638)100/100:0.2145752568,NOZ86690.1_2-hydroxyglutaryl-CoA_dehydratase_Deltaproteobacteria_bacterium_:0.7986242242)33.4/53:0.0361169041,(((MCC6028092.1_2-hydroxyacyl-CoA_dehydratase_subunit_D_Archaeoglobus_sp._:0.0035461521,TDA27079.1_MAG_2-hydroxyglutaryl-CoA_dehydratase_Archaeoglobi_archaeon_:0.0000029378)96.7/100:0.1248842969,((MCQ4153430.1_2-hydroxyacyl-CoA_dehydratase_subunit_D_Archaeoglobi_archaeon_:0.0105394401,NHW24072.1_2-hydroxyacyl-CoA_dehydratase_subunit_D_Archaeoglobales_archaeon_:0.0000010000)76.3/100:0.0030882557,TDA26751.1_MAG_2-hydroxyglutaryl-CoA_dehydratase_Archaeoglobi_archaeon_:0.0039179539)99.9/100:0.2135101166)100/100:0.5809439721,MCD6281296.1_2-hydroxyacyl-CoA_dehydratase_Deltaproteobacteria_bacterium_:0.5791284946)81.8/91:0.1263321283)96/69:0.0917321075,(((((((KPK91143.1_2-hydroxyglutaryl-CoA_dehydratase_Deltaproteobacteria_bacterium_SM23_61_:0.0668050475,NWF56566.1_2-hydroxyacyl-CoA_dehydratase_Syntrophaceae_bacterium_:0.0729079912)100/100:0.1640137114,MBU1206222.1_2-hydroxyacyl-CoA_dehydratase_family_protein_Proteobacteria_bacterium_:0.1005051897)84.1/55:0.0229502088,MBI5966801.1_2-hydroxyacyl-CoA_dehydratase_Deltaproteobacteria_bacterium_:0.1602332119)70.6/55:0.0075697949,MBM4321912.1_2-hydroxyacyl-CoA_dehydratase_Deltaproteobacteria_bacterium_:0.1188107345)84/76:0.0543293319,MBP1713761.1_2-hydroxyglutaryl-CoA_dehydratase_Deltaproteobacteria_bacterium_:0.1588089961)100/100:0.2747922132,(MBN1882992.1_2-hydroxyacyl-CoA_dehydratase_Deltaproteobacteria_bacterium_:0.1879677633,MBN2225403.1_2-hydroxyacyl-CoA_dehydratase_Deltaproteobacteria_bacterium_:0.2696428898)99.9/100:0.2475921841)86.9/94:0.0720747570,(((MBC7230935.1_2-hydroxyacyl-CoA_dehydratase_Actinomycetia_bacterium_:0.0524384319,NPV58722.1_2-hydroxyglutaryl-CoA_dehydratase_Actinomycetia_bacterium_:0.0592954793)85.1/100:0.0380794260,(((MBC7247994.1_2-hydroxyacyl-CoA_dehydratase_Actinomycetia_bacterium_:0.0693428711,OFW57497.1_hypothetical_protein_A2Y75_00925_Candidatus_Solincola_sediminis_:0.2462611940)94.9/96:0.0634088475,MBC7254278.1_2-hydroxyacyl-CoA_dehydratase_Actinomycetia_bacterium_:0.1082234604)96.2/90:0.0640783350,MBN2028233.1_2-hydroxyacyl-CoA_dehydratase_Actinomycetia_bacterium_:0.0767678014)34/89:0.0291592808)100/100:0.4814262184,(MBN2168035.1_2-hydroxyacyl-CoA_dehydratase_Actinomycetia_bacterium_:0.3068112036,((MBU4175032.1_2-hydroxyacyl-CoA_dehydratase_Actinomycetia_bacterium_:0.0000025618,MCG2819426.1_2-hydroxyacyl-CoA_dehydratase_Actinomycetia_bacterium_:0.0000021184)96.2/100:0.0500254069,((MBU4301344.1_2-hydroxyacyl-CoA_dehydratase_Actinomycetia_bacterium_:0.0035347139,(MBU4490381.1_2-hydroxyacyl-CoA_dehydratase_Actinomycetia_bacterium_:0.0000010000,MCG2794797.1_2-hydroxyacyl-CoA_dehydratase_Actinomycetia_bacterium_:0.0000010000)0/94:0.0000010000)80.7/100:0.0041764926,MBU4385646.1_2-hydroxyacyl-CoA_dehydratase_Actinomycetia_bacterium_:0.0000027294)97.8/100:0.0611942499)99.9/100:0.2211896186)99.3/100:0.1509429608)97.5/100:0.1396153240)25.7/53:0.0509698910)87.1/70:0.0682839342,((((((HDP36181.1_2-hydroxyacyl-CoA_dehydratase_Candidatus_Hydrogenedentes_bacterium_:0.0943768523,(MBP7869319.1_2-hydroxyacyl-CoA_dehydratase_Candidatus_Hydrogenedentes_bacterium_:0.0852056037,NLV43378.1_2-hydroxyacyl-CoA_dehydratase_Candidatus_Hydrogenedentes_bacterium_:0.0578713567)95.9/100:0.0526562933)54/90:0.0329891851,NLO32926.1_2-hydroxyacyl-CoA_dehydratase_Candidatus_Hydrogenedentes_bacterium_:0.2191930384)18.5/68:0.0388309020,OQB34113.1_R-phenyllactate_dehydratase_subunit_alpha_precursor_Candidatus_Hydrogenedentes_bacterium_ADurb.Bin170_:0.2061500288)70.2/100:0.0964271951,MBW7864263.1_2-hydroxyacyl-CoA_dehydratase_Candidatus_Hydrogenedentes_bacterium_:0.2803491648)100/100:0.5272820048,RJO64791.1_2-hydroxyglutaryl-CoA_dehydratase_Myxococcales_bacterium_:0.6621226847)92.7/69:0.1343734929,(MBU7013369.1_2-hydroxyacyl-CoA_dehydratase_Theionarchaea_archaeon_:0.1757683107,(MBU7017252.1_2-hydroxyacyl-CoA_dehydratase_Theionarchaea_archaeon_:0.0289886884,MBU7045341.1_2-hydroxyacyl-CoA_dehydratase_Theionarchaea_archaeon_:0.0231604555)98.3/100:0.1052787826)100/100:0.5006579982)79.3/69:0.0827880530)88.2/69:0.1110860004,(NLH48753.1_2-hydroxyacyl-CoA_dehydratase_Myxococcales_bacterium_:0.8736268894,(RJP21384.1_2-hydroxyacyl-CoA_dehydratase_Candidatus_Abyssubacteria_bacterium_SURF_5_:0.1085002186,RJP65872.1_2-hydroxyacyl-CoA_dehydratase_Candidatus_Abyssubacteria_bacterium_SURF_17_:0.1245535232)100/100:0.3933152848)91.6/48:0.1375204846)97/46:0.1216467755)92.5/69:0.0890711986,((HAP32739.1_2-hydroxyacyl-CoA_dehydratase_Firmicutes_bacterium_:0.2958445282,((((HHT46326.1_2-hydroxyacyl-CoA_dehydratase_Firmicutes_bacterium_:0.0870191076,NLL20846.1_2-hydroxyacyl-CoA_dehydratase_Firmicutes_bacterium_:0.0886382076)99.8/100:0.1271382632,NMB35139.1_2-hydroxyacyl-CoA_dehydratase_Firmicutes_bacterium_:0.2850967644)87.3/81:0.0593169137,(((MCL6446853.1_2-hydroxyacyl-CoA_dehydratase_family_protein_Armatimonadetes_bacterium_:0.1330743739,MCL6638558.1_2-hydroxyacyl-CoA_dehydratase_family_protein_Firmicutes_bacterium_:0.1207085139)99.9/100:0.2154829048,MCL6611411.1_2-hydroxyacyl-CoA_dehydratase_family_protein_Peptococcaceae_bacterium_:0.2240605181)98.4/100:0.0949064512,WP_006522699.1_2-hydroxyacyl-CoA_dehydratase_family_protein_Desulfoscipio_gibsoniae_:0.2534183801)98.7/59:0.1029911378)45.8/46:0.0285785468,NLL21276.1_2-hydroxyacyl-CoA_dehydratase_Firmicutes_bacterium_:0.1516464075)91.9/56:0.1155549405)100/100:0.6642176117,(((MBC8466454.1_2-hydroxyacyl-CoA_dehydratase_Deltaproteobacteria_bacterium_:0.2665677950,MBW2057986.1_2-hydroxyacyl-CoA_dehydratase_Deltaproteobacteria_bacterium_:0.2532695279)100/100:0.4692256379,(MBI4965970.1_2-hydroxyacyl-CoA_dehydratase_Desulfomonile_tiedjei_:0.2710723405,MCA1961191.1_2-hydroxyacyl-CoA_dehydratase_family_protein_Desulfomonile_sp._:0.2449433797)100/100:0.3949885575)100/100:0.3542302056,RLA80724.1_2-hydroxyacyl-CoA_dehydratase_Deltaproteobacteria_bacterium_:0.8065205860)23.5/83:0.0998682615)98.7/100:0.1815155997)68.3/76:0.0756095668,((G3KIM4_reviewed_Lactoyl-CoA_dehydratase_subunit_alpha_taxID_28446:0.8835851229,((P11569_reviewed_R_-2-hydroxyglutaryl-CoA_dehydratase_subunit_alpha_taxID_591001:0.7692300761,Q93AL9_reviewed_R_-phenyllactyl-CoA_dehydratase_alpha_subunit_taxID_1509:0.3246814267)99.6/100:0.3516730410,Q5U924_reviewed_R_-2-hydroxyisocaproyl-CoA_dehydratase_alpha_subunit_taxID_1496:0.4853614422)96.7/100:0.2881021434)100/100:0.7668546103,HEX76803.1_2-hydroxyacyl-CoA_dehydratase_Dehalococcoidia_bacterium_:1.3189867377)15.6/70:0.1432138074)89.5/98:0.1794317127,(GIV27137.1_MAG_2-hydroxyglutaryl-CoA_dehydratase_Bacteroidia_bacterium_:0.7702076854,HDO27335.1_2-hydroxyacyl-CoA_dehydratase_Bacteroidetes_bacterium_:0.4932242790)100/100:0.7409142740)100/100:0.7220710224,((MBI2815598.1_2-hydroxyacyl-CoA_dehydratase_Acidobacteria_bacterium_:0.0935726221,(MBZ5503060.1_2-hydroxyacyl-CoA_dehydratase_family_protein_Acidobacteriia_bacterium_:0.0899263100,MBZ5696605.1_2-hydroxyacyl-CoA_dehydratase_family_protein_Acidobacteriia_bacterium_:0.1301702586)98.4/100:0.0695342859)90.5/100:0.0877092173,MBI4464477.1_2-hydroxyacyl-CoA_dehydratase_Acidobacteria_bacterium_:0.0607419094)100/100:0.9008591383)100/100:0.5943941575)64.3/71:0.0222140437)90/80:0.0743508073,((A0A1F4YID4_unreviewed_Benzoyl-CoA_reductase_subunit_B_taxID_1802787:0.1693288393,A0A831K8F7_unreviewed_Benzoyl-CoA_reductase_subunit_B_taxID_2053527:0.1695848953)51.7/100:0.0291642400,A0A3M1JQ67_unreviewed_Benzoyl-CoA_reductase_subunit_B_taxID_2026760:0.1570654606)100/100:0.3094366224)99.5/99:0.1753303683,((A0A3M1BAC4_unreviewed_Benzoyl-CoA_reductase_subunit_B_taxID_2026735:0.0000028942,A0A3M1F8L3_unreviewed_Benzoyl-CoA_reductase_subunit_B_taxID_2026735:0.0169072404)100/100:0.2227523974,(A0A3R7CHU4_unreviewed_Benzoyl-CoA_reductase_subunit_B_taxID_2762014:0.5406186255,A0A523BZB4_unreviewed_Benzoyl-CoA_reductase_subunit_B_taxID_2044939:0.5216153429)100/100:0.5661170838)1.7/80:0.0386011641)84.1/94:0.0630631915,((((A0A2D6HEJ8_unreviewed_Benzoyl-CoA_reductase_subunit_B_taxID_2026780:0.2009439154,A0A2E6D3Q3_unreviewed_Benzoyl-CoA_reductase_subunit_B_taxID_2026780:0.2977153701)8.1/78:0.0479075872,A0A523PVM5_unreviewed_Benzoyl-CoA_reductase_subunit_B_taxID_2026780:0.1999371241)40.7/87:0.0295502680,(A0A2D6MSP3_unreviewed_Benzoyl-CoA_reductase_subunit_B_taxID_2026735:0.1591481034,A0A7C1WS95_unreviewed_Benzoyl-CoA_reductase_subunit_B_taxID_2026780:0.1364951212)11.9/86:0.0460622915)92/98:0.0607316233,A0A2D6PZ08_unreviewed_Benzoyl-CoA_reductase_subunit_B_taxID_2026780:0.1886230784)98/100:0.0947906205)90.3/97:0.0366534554,(A0A3M0XMY4_unreviewed_Benzoyl-CoA_reductase_subunit_B_taxID_2026780:0.1932443186,((A0A521WDJ2_unreviewed_Benzoyl-CoA_reductase_subunit_B_taxID_1913989:0.1254405087,A0A6M8VFA3_unreviewed_Benzoyl-CoA_reductase_subunit_B_taxID_1977087:0.1789363378)99.4/100:0.1378477773,A0A7C0WIU9_unreviewed_Benzoyl-CoA_reductase_subunit_B_taxID_1898104:0.2531283058)46.8/100:0.0606154509)97.7/100:0.0649975190)95.9/58:0.0604160354,A0A8J7C1G3_unreviewed_Benzoyl-CoA_reductase_subunit_B_taxID_2886004:0.2851387445)82.6/19:0.0303879786,((((A0A1F9FD19_unreviewed_Benzoyl-CoA_reductase_subunit_B_taxID_1797848:0.2681639206,(A0A3M2BY05_unreviewed_Benzoyl-CoA_reductase_subunit_B_taxID_1978231:0.2192010336,A0A7Y5GUJ2_unreviewed_Benzoyl-CoA_reductase_subunit_B_taxID_2026763:0.2004459833)73/100:0.0704594205)22.4/84:0.0386526262,(A0A1J5ELA4_unreviewed_Benzoyl-CoA_reductase_subunit_B_taxID_1805126:0.0000020181,A0A2M8B509_unreviewed_Benzoyl-CoA_reductase_subunit_B_taxID_1973967:0.0000023680)100/100:0.2406926822)100/100:0.1625091835,A0A7C5AC03_unreviewed_Benzoyl-CoA_reductase_subunit_B_taxID_2026780:0.3403129912)5.8/8:0.0456620137,(((A0A3A0CBK5_unreviewed_Benzoyl-CoA_reductase_subunit_B_taxID_2026780:0.0000020519,A0A6N6JUT6_unreviewed_Benzoyl-CoA_reductase_subunit_B_taxID_1869227:0.0000010000)54/100:0.0024126266,A0A7Y5JGK7_unreviewed_Benzoyl-CoA_reductase_subunit_B_taxID_2026779:0.0160618463)100/100:0.2136076068,A0A7Y5VNS5_unreviewed_Benzoyl-CoA_reductase_subunit_B_taxID_2026779:0.1919321985)99.2/100:0.1057769821)64/18:0.0189201062)79/72:0.0278636316,((((((A0A1F2VQI4_unreviewed_Benzoyl-CoA_reductase_subunit_B_taxID_1797193:0.1250751995,A0A521TCT5_unreviewed_Benzoyl-CoA_reductase_subunit_B_taxID_1978231:0.1763445049)98.8/100:0.0866375203,A0A1G3ANK0_unreviewed_Benzoyl-CoA_reductase_subunit_B_taxID_1801971:0.1664357488)98.4/100:0.0799907938,(((A0A2D6A4Q2_unreviewed_Benzoyl-CoA_reductase_subunit_B_taxID_2026780:0.1463429061,A0A660VPY1_unreviewed_Benzoyl-CoA_reductase_subunit_B_taxID_2026780:0.1805634036)78.3/97:0.0404549760,A0A7C5KIB6_unreviewed_Benzoyl-CoA_reductase_taxID_2026780:0.1944604219)90.5/96:0.0514591154,(A0A7Y5HGU7_unreviewed_Benzoyl-CoA_reductase_subunit_B_taxID_2026779:0.1778563225,A0A7Y5PUB8_unreviewed_Benzoyl-CoA_reductase_subunit_B_taxID_2026779:0.1858091180)83.6/35:0.0245328514)83.5/33:0.0202819663)85.2/100:0.0338305195,((A0A6L4AVW4_unreviewed_Benzoyl-CoA_reductase_subunit_B_taxID_2651171:0.1365123028,A0A833HJU1_unreviewed_Benzoyl-CoA_reductase_subunit_B_taxID_2651171:0.0754907284)99.9/100:0.1207446191,A0A7Y4WHX8_unreviewed_Benzoyl-CoA_reductase_subunit_B_taxID_2026780:0.2578258816)89.1/98:0.0414407984)94.6/98:0.0582044570,A0A3M1T7W8_unreviewed_Benzoyl-CoA_reductase_subunit_B_taxID_2026780:0.3486782608)59.7/76:0.0289748501,(A0A3M2E2P3_unreviewed_Benzoyl-CoA_reductase_subunit_B_taxID_2026735:0.1006382264,A0A850B8M9_unreviewed_Benzoyl-CoA_reductase_subunit_B_taxID_2268199:0.1913562737)99.7/100:0.1296025821)93.9/70:0.0678750772)90.6/59:0.0294792723,((A0A3M1CR09_unreviewed_Benzoyl-CoA_reductase_subunit_B_taxID_2026735:0.1276818015,A0A4V0XFA7_unreviewed_Benzoyl-CoA_reductase_subunit_B_taxID_2026735:0.2264900032)87.4/97:0.0646242087,((A0A3M1VVF6_unreviewed_Benzoyl-CoA_reductase_subunit_B_taxID_1978231:0.1384353651,(A0A661A336_unreviewed_Benzoyl-CoA_reductase_subunit_B_taxID_1869227:0.1019547430,A0A7C5SI41_unreviewed_Benzoyl-CoA_reductase_subunit_B_taxID_1978231:0.1016269803)97.6/100:0.0742214528)83.9/100:0.0342808445,(A0A8J7C753_unreviewed_Benzoyl-CoA_reductase_subunit_B_taxID_2886019:0.0045884069,A0A8J7CIH1_unreviewed_Benzoyl-CoA_reductase_subunit_B_taxID_2886020:0.0112218360)100/100:0.1999791144)31.4/97:0.0212979757)100/100:0.1711339028)83/77:0.0343536459,A0A539EBU1_unreviewed_Benzoyl-CoA_reductase_subunit_B_taxID_1869227:0.2790646940)100/100:0.1604404275,A0A521RFX9_unreviewed_Benzoyl-CoA_reductase_subunit_B_taxID_1913989:0.1982115566)77.6/87:0.0381584611)66.9/87:0.0382245891,(((((A0A0X3UE11_unreviewed_Benzoyl-CoA_reductase_subunit_B_taxID_1685379:0.0638078946,(A0A2A4NRJ9_unreviewed_Benzoyl-CoA_reductase_subunit_B_taxID_1904441:0.0636611248,A0A3B0R9H0_unreviewed_Benzoyl-CoA_reductase_subunit_B_taxID_652676:0.1178116830)25.4/69:0.0219316115)66.5/68:0.0340673099,A0A7C5QQT2_unreviewed_Benzoyl-CoA_reductase_subunit_B_taxID_1872442:0.0786880782)99/100:0.0796983780,(A0A2N3CG53_unreviewed_Benzoyl-CoA_reductase_subunit_B_taxID_2013665:0.1448380642,A0A833D2Q3_unreviewed_Benzoyl-CoA_reductase_subunit_B_taxID_2015799:0.1298533062)88.1/100:0.0437318760)14.1/46:0.0152486365,((((((A0A1H8UIZ7_unreviewed_Benzoyl-CoA_reductase_subunit_B_taxID_1513892:0.0028860284,Q13AW5_unreviewed_Benzoyl-CoA_reductase_subunit_B_taxID_316057:0.0000023140)91.4/100:0.0117691732,(Q07U19_unreviewed_Benzoyl-CoA_reductase_subunit_B_taxID_316055:0.0078982636,Q21AJ3_unreviewed_Benzoyl-CoA_reductase_subunit_B_taxID_316056:0.0199078301)68.8/94:0.0043851306)65.2/100:0.0115959140,(((A0A2R4GP20_unreviewed_Benzoyl-CoA_reductase_subunit_B_taxID_1076:0.0028800800,E6VL79_unreviewed_Benzoyl-CoA_reductase_subunit_B_taxID_652103:0.0028975694)88.1/100:0.0058057113,B3QDH1_unreviewed_Benzoyl-CoA_reductase_subunit_B_taxID_395960:0.0057585590)78.8/100:0.0028933607,(G3XCQ6_unreviewed_Benzoyl-CoA_reductase_subunit_B_taxID_258594:0.0000022024,O07461_unreviewed_Benzoyl-CoA_reductase_subunit_B_taxID_1076:0.0000022812)0/100:0.0000022938)99.5/100:0.0424473081)99.8/100:0.0861181308,A0A2S6MX52_unreviewed_Benzoyl-CoA_reductase_subunit_B_taxID_333368:0.1288296285)18/97:0.0184844345,A0A521W8X1_unreviewed_Benzoyl-CoA_reductase_subunit_B_taxID_1891241:0.1200208366)97.4/97:0.0482539473,((A0A363TW36_unreviewed_Benzoyl-CoA_reductase_subunit_B_taxID_2072420:0.0667737663,A0A6N6T047_unreviewed_Benzoyl-CoA_reductase_subunit_B_taxID_2015799:0.0510198147)58.9/99:0.0194970364,A0A833LP32_unreviewed_Benzoyl-CoA_reductase_subunit_B_taxID_1934341:0.0825486391)91.8/100:0.0305470230)89.6/97:0.0358450367)90/92:0.0386750308,A0A523F9J8_unreviewed_Benzoyl-CoA_reductase_subunit_B_taxID_1913988:0.1414477145)100/100:0.1394118694)91/88:0.0461805883,((((((A0A2A4TK64_unreviewed_Benzoyl-CoA_reductase_subunit_B_taxID_1913988:0.0485721482,((A0A2A5CAJ2_unreviewed_Benzoyl-CoA_reductase_subunit_B_taxID_1913988:0.0000010000,A0A2A5CHE4_unreviewed_Benzoyl-CoA_reductase_subunit_B_taxID_1913988:0.0000010000)97.2/100:0.0147926782,A0A3B0S2K0_unreviewed_Benzoyl-CoA_reductase_subunit_B_taxID_652676:0.0029008265)84.1/100:0.0064343468)81.8/64:0.0057195318,A0A3B1ATB9_unreviewed_Benzoyl-CoA_reductase_subunit_B_taxID_652676:0.0090173565)74.3/58:0.0031571493,A0A3B0SC07_unreviewed_Benzoyl-CoA_reductase_subunit_B_taxID_652676:0.0146738290)67/58:0.0041140108,A0A7C1Y1Z1_unreviewed_Benzoyl-CoA_reductase_subunit_B_taxID_1978525:0.0198144616)99.9/100:0.1714668291,A0A3A0F2I1_unreviewed_Benzoyl-CoA_reductase_subunit_B_taxID_1977087:0.2240288317)99.5/100:0.1048866319,((A0A2S6MW48_unreviewed_Benzoyl-CoA_reductase_subunit_B_taxID_1071:0.0895048287,A0A8J4M644_unreviewed_Benzoyl-CoA_reductase_subunit_B_taxID_1872105:0.1034462766)99.9/100:0.1281015028,A0A8J7N1P7_unreviewed_Benzoyl-CoA_reductase_subunit_B_taxID_2589116:0.1366544186)98.6/100:0.0785374035)32/72:0.0141299491)96.6/91:0.0453862571)90.5/82:0.0234184715,A0A2U1VCF8_unreviewed_Benzoyl-CoA_reductase_subunit_B_taxID_716789:0.1327426326)30.9/84:0.0339834041,((((A0A1F8YJ45_unreviewed_Benzoyl-CoA_reductase_subunit_B_taxID_1797820:0.1052850309,A0A661PQM8_unreviewed_Benzoyl-CoA_reductase_subunit_B_taxID_2026735:0.1587248204)77.6/99:0.0246728411,((((A0A1F9NWV0_unreviewed_Benzoyl-CoA_reductase_subunit_B_taxID_1797907:0.0241098615,(A0A257SNB5_unreviewed_Benzoyl-CoA_reductase_subunit_B_taxID_1970506:0.0000029070,A0A257UMJ3_unreviewed_Benzoyl-CoA_reductase_subunit_B_taxID_1970507:0.0000027402)95.9/100:0.0186688656)38.1/94:0.0117802139,(A0A1J5DHM0_unreviewed_Benzoyl-CoA_reductase_subunit_B_taxID_1805127:0.0000022217,A0A2M8AY01_unreviewed_Benzoyl-CoA_reductase_subunit_B_taxID_1973968:0.0000020359)95/100:0.0253278503)97/99:0.0387639939,(A0A363TKL6_unreviewed_Benzoyl-CoA_reductase_subunit_B_taxID_2026735:0.0632623800,A0A3A4P7X6_unreviewed_Benzoyl-CoA_reductase_subunit_B_taxID_2026735:0.0575606796)21.3/93:0.0213891786)96.1/100:0.0425223903,(A0A3N5VGR6_unreviewed_Benzoyl-CoA_reductase_subunit_B_taxID_2026779:0.0616557178,A0A7C8F2W8_unreviewed_Benzoyl-CoA_reductase_subunit_B_taxID_2099678:0.0799313654)17.6/89:0.0170691374)85.6/100:0.0191440205)95.4/100:0.0443309204,(A0A1X0Y2K0_unreviewed_Benzoyl-CoA_reductase_subunit_B_taxID_1969733:0.0071701366,A0A2K2HCP4_unreviewed_Benzoyl-CoA_reductase_subunit_B_taxID_1969733:0.0048612128)94.8/100:0.0375432954)100/100:0.1596322861,(A0A2D6G2S6_unreviewed_Benzoyl-CoA_reductase_subunit_B_taxID_1898112:0.0560020774,A0A2E7QFH1_unreviewed_Benzoyl-CoA_reductase_subunit_B_taxID_1898112:0.1317406063)100/100:0.1743138803)10.1/42:0.0337531279)93.3/100:0.0490253065,((A0A0U5MNE0_unreviewed_Benzoyl-CoA_reductase_subunit_B_taxID_1663591:0.0060228753,M3AAA8_unreviewed_Benzoyl-CoA_reductase_subunit_B_taxID_1244869:0.0207376272)99.6/100:0.0664784084,A0A6J4FMD3_unreviewed_Benzoyl-CoA_reductase_subunit_B_taxID_2681465:0.0519399613)100/100:0.1189747225)81.5/99:0.0394920296,A0A7U6Y447_unreviewed_Benzoyl-CoA_reductase_subunit_B_taxID_2682548:0.1929781803)92.3/100:0.0512057299,M2ZL67_unreviewed_Benzoyl-CoA_reductase_subunit_B_taxID_1244869:0.1430115303)96.6/100:0.0638516586,(((A0A1G6ZAJ0_unreviewed_Benzoyl-CoA_reductase_subunit_B_taxID_69960:0.1549270565,(A0A4R2KCX3_unreviewed_Benzoyl-CoA_reductase_subunit_B_taxID_35805:0.0238516339,A0A844B7U3_unreviewed_Benzoyl-CoA_reductase_subunit_B_taxID_58314:0.0070649520)99.6/100:0.0719656938)23.9/41:0.0336965389,(((A0A327K7J2_unreviewed_Benzoyl-CoA_reductase_subunit_B_taxID_444923:0.0060641387,A0A3S4DGQ4_unreviewed_Benzoyl-CoA_reductase_subunit_B_taxID_444923:0.0000023331)99.7/100:0.0495632998,J6LE15_unreviewed_Benzoyl-CoA_reductase_subunit_B_taxID_1187851:0.0547388216)95.9/100:0.0298925212,(A0A348G082_unreviewed_Benzoyl-CoA_reductase_subunit_B_taxID_2233851:0.0176254668,A0A5M6I5P2_unreviewed_Benzoyl-CoA_reductase_subunit_B_taxID_50712:0.0234102274)96.6/100:0.0293043751)84.4/99:0.0194561212)90.4/75:0.0267344924,(A0A8I1GH56_unreviewed_Benzoyl-CoA_reductase_subunit_B_taxID_1202716:0.0050554794,E3I4X4_unreviewed_Benzoyl-CoA_reductase_subunit_B_taxID_648757:0.0070571162)99.8/100:0.0599655008)92.9/98:0.0393814024)92.5/100:0.0363980677,A0A1H6HDC7_unreviewed_Benzoyl-CoA_reductase_subunit_B_taxID_1082:0.0494778017)94.3/100:0.0381008750,(A0A178MUW7_unreviewed_Benzoyl-CoA_reductase_subunit_B_taxID_1437059:0.0059746944,A0A6J4FFT7_unreviewed_Benzoyl-CoA_reductase_subunit_B_taxID_2681466:0.0000027764)93.5/100:0.0361068121)95.8/100:0.0312953363,A0A178MMF2_unreviewed_Benzoyl-CoA_reductase_subunit_B_taxID_1285242:0.0420929654)91.9/84:0.0155286217,((A0A0F6NZ37_unreviewed_Benzoyl-CoA_reductase_subunit_B_taxID_1007128:0.0000010000,I7GF32_unreviewed_Benzoyl-CoA_reductase_subunit_B_taxID_267349:0.0238864975)0/100:0.0000021906,(A0A0U5ML19_unreviewed_Benzoyl-CoA_reductase_subunit_B_taxID_1663591:0.0002686977,A0A1W6CLF4_unreviewed_Benzoyl-CoA_reductase_subunit_B_taxID_1639348:0.0088682817)84.2/88:0.0087498214)53.7/84:0.0058483308)77.7/95:0.0030684023,M3AFL6_unreviewed_Benzoyl-CoA_reductase_subunit_B_taxID_1244869:0.0059021965)78.3/95:0.0029332532,Q2W5D1_unreviewed_Benzoyl-CoA_reductase_subunit_B_taxID_342108:0.0000022226)76.3/95:0.0035812943,((A0A364NST6_unreviewed_Benzoyl-CoA_reductase_subunit_B_taxID_2053833:0.0000026353,A0A522X661_unreviewed_Benzoyl-CoA_reductase_subunit_B_taxID_31872:0.0651141681)95.5/100:0.0206546874,A0A6J4FDX0_unreviewed_Benzoyl-CoA_reductase_subunit_B_taxID_2681465:0.0170936302)56.9/100:0.0103503748);
[truncated: 859,535 more chars]
